# Supplementary material for: Intermolecular Interactions as a Measure of Dapsone Solubility in Neat Solvents and Binary Solvent Mixtures
Source: Materials (Basel). 2023 Sep 21;16(18):6336. doi: 10.3390/ma16186336 (PMC10532775; doi:10.3390/ma16186336)
Supplement: Supplementary file 1 [file materials-16-06336-s001.zip › File S2.xlsx]

## Sheet: data
nr	solute	solvent1	solvent2	1	2		T[°C]	x2*	log(xCONS)	log(xensemble)	Gr(AA)	Hr(AA)	Sr(AA)	Gr(AB)	Hr(AB)	Sr(AB)	Gsolv(A)	Gsolv(AA)	Gsolv(AB)
0	dapsone	Methanol		MQJKPEGWNLWLTK-UHFFFAOYSA-N	OKKJLVBELUTLKV-UHFFFAOYSA-N		5	1	-2.26468	-2.26468	-17.8065	-11.3123	-23.3477	-9.64639	-3.75857	-21.1678	-21.7693	-38.3989	-71.1457
1	dapsone	Methanol		MQJKPEGWNLWLTK-UHFFFAOYSA-N	OKKJLVBELUTLKV-UHFFFAOYSA-N		10	1	-2.20491	-2.20491	-17.9555	-11.3796	-23.2242	-9.75293	-3.77273	-21.1202	-21.464	-37.939	-70.8084
2	dapsone	Methanol		MQJKPEGWNLWLTK-UHFFFAOYSA-N	OKKJLVBELUTLKV-UHFFFAOYSA-N		15	1	-2.14507	-2.14507	-18.1019	-11.4464	-23.0973	-9.85884	-3.78766	-21.0695	-21.1646	-37.4882	-70.4772
3	dapsone	Methanol		MQJKPEGWNLWLTK-UHFFFAOYSA-N	OKKJLVBELUTLKV-UHFFFAOYSA-N		20	1	-2.08527	-2.08527	-18.2456	-11.5127	-22.9675	-9.96413	-3.80329	-21.016	-20.8709	-37.0462	-70.152
4	dapsone	Methanol		MQJKPEGWNLWLTK-UHFFFAOYSA-N	OKKJLVBELUTLKV-UHFFFAOYSA-N		25	1	-2.0256	-2.0256	-18.3867	-11.5784	-22.8351	-10.0688	-3.81955	-20.9601	-20.5828	-36.6127	-69.8326
5	dapsone	Methanol		MQJKPEGWNLWLTK-UHFFFAOYSA-N	OKKJLVBELUTLKV-UHFFFAOYSA-N		30	1	-1.96616	-1.96616	-18.5253	-11.6436	-22.7005	-10.1729	-3.83639	-20.9021	-20.3	-36.1875	-69.5189
6	dapsone	Methanol		MQJKPEGWNLWLTK-UHFFFAOYSA-N	OKKJLVBELUTLKV-UHFFFAOYSA-N		35	1	-1.90701	-1.90701	-18.6614	-11.7083	-22.564	-10.2763	-3.85373	-20.8424	-20.0224	-35.7703	-69.2107
7	dapsone	Methanol		MQJKPEGWNLWLTK-UHFFFAOYSA-N	OKKJLVBELUTLKV-UHFFFAOYSA-N		40	1	-1.84821	-1.84821	-18.7951	-11.7724	-22.4261	-10.3792	-3.87149	-20.7813	-19.7498	-35.3606	-68.9078
8	dapsone	Methanol		MQJKPEGWNLWLTK-UHFFFAOYSA-N	OKKJLVBELUTLKV-UHFFFAOYSA-N		45	1	-1.78982	-1.78982	-18.9265	-11.836	-22.2868	-10.4814	-3.88963	-20.7192	-19.482	-34.9583	-68.6101
9	dapsone	Methanol		MQJKPEGWNLWLTK-UHFFFAOYSA-N	OKKJLVBELUTLKV-UHFFFAOYSA-N		50	1	-1.73189	-1.73189	-19.0557	-11.899	-22.1466	-10.5831	-3.90807	-20.6562	-19.2189	-34.5631	-68.3174
10	dapsone	Methanol		MQJKPEGWNLWLTK-UHFFFAOYSA-N	OKKJLVBELUTLKV-UHFFFAOYSA-N		55	1	-1.67446	-1.67446	-19.1826	-11.9615	-22.0055	-10.6842	-3.92675	-20.5927	-18.9602	-34.1748	-68.0294
11	dapsone	Methanol		MQJKPEGWNLWLTK-UHFFFAOYSA-N	OKKJLVBELUTLKV-UHFFFAOYSA-N		60	1	-1.61756	-1.61756	-19.3074	-12.0234	-21.8639	-10.7848	-3.94561	-20.5289	-18.7059	-33.7929	-67.7462
12	dapsone	1-butanol		MQJKPEGWNLWLTK-UHFFFAOYSA-N	LRHPLDYGYMQRHN-UHFFFAOYSA-N		5	1	-2.94753	-2.94753	-17.5776	-10.7211	-24.6503	-12.626	-6.30274	-22.7331	-20.3418	-35.3151	-24.992
13	dapsone	1-butanol		MQJKPEGWNLWLTK-UHFFFAOYSA-N	LRHPLDYGYMQRHN-UHFFFAOYSA-N		10	1	-2.87615	-2.87615	-17.7217	-10.8013	-24.4408	-12.7341	-6.32473	-22.636	-20.0236	-34.8245	-24.6241
14	dapsone	1-butanol		MQJKPEGWNLWLTK-UHFFFAOYSA-N	LRHPLDYGYMQRHN-UHFFFAOYSA-N		15	1	-2.80705	-2.80705	-17.8625	-10.8804	-24.2309	-12.8409	-6.34828	-22.5322	-19.7124	-34.3444	-24.2634
15	dapsone	1-butanol		MQJKPEGWNLWLTK-UHFFFAOYSA-N	LRHPLDYGYMQRHN-UHFFFAOYSA-N		20	1	-2.74014	-2.74014	-18	-10.9582	-24.0212	-12.9464	-6.37323	-22.4225	-19.4078	-33.8744	-23.9098
16	dapsone	1-butanol		MQJKPEGWNLWLTK-UHFFFAOYSA-N	LRHPLDYGYMQRHN-UHFFFAOYSA-N		25	1	-2.67531	-2.67531	-18.1344	-11.0347	-23.8124	-13.0505	-6.39942	-22.3079	-19.1095	-33.414	-23.5629
17	dapsone	1-butanol		MQJKPEGWNLWLTK-UHFFFAOYSA-N	LRHPLDYGYMQRHN-UHFFFAOYSA-N		30	1	-2.61247	-2.61247	-18.2658	-11.1099	-23.6052	-13.1534	-6.42672	-22.1892	-18.8173	-32.9627	-23.2225
18	dapsone	1-butanol		MQJKPEGWNLWLTK-UHFFFAOYSA-N	LRHPLDYGYMQRHN-UHFFFAOYSA-N		35	1	-2.55152	-2.55152	-18.3944	-11.1837	-23.3998	-13.255	-6.45495	-22.0672	-18.5309	-32.5203	-22.8884
19	dapsone	1-butanol		MQJKPEGWNLWLTK-UHFFFAOYSA-N	LRHPLDYGYMQRHN-UHFFFAOYSA-N		40	1	-2.49239	-2.49239	-18.5202	-11.2561	-23.1967	-13.3553	-6.48397	-21.9428	-18.25	-32.0861	-22.5603
20	dapsone	1-butanol		MQJKPEGWNLWLTK-UHFFFAOYSA-N	LRHPLDYGYMQRHN-UHFFFAOYSA-N		45	1	-2.43499	-2.43499	-18.6433	-11.3271	-22.9961	-13.4545	-6.51364	-21.8165	-17.9744	-31.6599	-22.238
21	dapsone	1-butanol		MQJKPEGWNLWLTK-UHFFFAOYSA-N	LRHPLDYGYMQRHN-UHFFFAOYSA-N		50	1	-2.37925	-2.37925	-18.764	-11.3968	-22.7983	-13.5526	-6.54383	-21.6889	-17.7037	-31.2412	-21.9212
22	dapsone	1-butanol		MQJKPEGWNLWLTK-UHFFFAOYSA-N	LRHPLDYGYMQRHN-UHFFFAOYSA-N		55	1	-2.32509	-2.32509	-18.8824	-11.4651	-22.6034	-13.6496	-6.5744	-21.5608	-17.4378	-30.8298	-21.6098
23	dapsone	1-butanol		MQJKPEGWNLWLTK-UHFFFAOYSA-N	LRHPLDYGYMQRHN-UHFFFAOYSA-N		60	1	-2.27246	-2.27246	-18.9985	-11.5321	-22.4115	-13.7455	-6.60524	-21.4325	-17.1765	-30.4252	-21.3035
24	dapsone	n-Pentanol		MQJKPEGWNLWLTK-UHFFFAOYSA-N	AMQJEAYHLZJPGS-UHFFFAOYSA-N		5	1	-3.19568	-3.19568	-17.66	-10.7014	-25.0176	-13.0944	-7.01939	-21.8407	-19.9968	-34.7075	-87.9986
25	dapsone	n-Pentanol		MQJKPEGWNLWLTK-UHFFFAOYSA-N	AMQJEAYHLZJPGS-UHFFFAOYSA-N		10	1	-3.09252	-3.09252	-17.8044	-10.7848	-24.7909	-13.1979	-7.04205	-21.7406	-19.6775	-34.2148	-87.6139
26	dapsone	n-Pentanol		MQJKPEGWNLWLTK-UHFFFAOYSA-N	AMQJEAYHLZJPGS-UHFFFAOYSA-N		15	1	-2.9965	-2.9965	-17.9453	-10.867	-24.5646	-13.3003	-7.06642	-21.6342	-19.3652	-33.7329	-87.2369
27	dapsone	n-Pentanol		MQJKPEGWNLWLTK-UHFFFAOYSA-N	AMQJEAYHLZJPGS-UHFFFAOYSA-N		20	1	-2.90707	-2.90707	-18.0828	-10.9477	-24.3395	-13.4016	-7.09234	-21.5222	-19.0597	-33.2611	-86.8671
28	dapsone	n-Pentanol		MQJKPEGWNLWLTK-UHFFFAOYSA-N	AMQJEAYHLZJPGS-UHFFFAOYSA-N		25	1	-2.82374	-2.82374	-18.2172	-11.0269	-24.1163	-13.5017	-7.11966	-21.4055	-18.7607	-32.7992	-86.5045
29	dapsone	n-Pentanol		MQJKPEGWNLWLTK-UHFFFAOYSA-N	AMQJEAYHLZJPGS-UHFFFAOYSA-N		30	1	-2.74606	-2.74606	-18.3485	-11.1045	-23.8955	-13.6008	-7.14822	-21.285	-18.4679	-32.3465	-86.1487
30	dapsone	n-Pentanol		MQJKPEGWNLWLTK-UHFFFAOYSA-N	AMQJEAYHLZJPGS-UHFFFAOYSA-N		35	1	-2.67361	-2.67361	-18.4768	-11.1806	-23.6775	-13.6988	-7.17787	-21.1615	-18.1809	-31.9027	-85.7994
31	dapsone	n-Pentanol		MQJKPEGWNLWLTK-UHFFFAOYSA-N	AMQJEAYHLZJPGS-UHFFFAOYSA-N		40	1	-2.60602	-2.60602	-18.6024	-11.255	-23.4627	-13.7957	-7.20845	-21.0356	-17.8995	-31.4673	-85.4563
32	dapsone	n-Pentanol		MQJKPEGWNLWLTK-UHFFFAOYSA-N	AMQJEAYHLZJPGS-UHFFFAOYSA-N		45	1	-2.54293	-2.54293	-18.7253	-11.3279	-23.2512	-13.8917	-7.2398	-20.908	-17.6234	-31.0399	-85.1193
33	dapsone	n-Pentanol		MQJKPEGWNLWLTK-UHFFFAOYSA-N	AMQJEAYHLZJPGS-UHFFFAOYSA-N		50	1	-2.48403	-2.48403	-18.8457	-11.3992	-23.0433	-13.9867	-7.27179	-20.7795	-17.3524	-30.6201	-84.7881
34	dapsone	n-Pentanol		MQJKPEGWNLWLTK-UHFFFAOYSA-N	AMQJEAYHLZJPGS-UHFFFAOYSA-N		55	1	-2.42903	-2.42903	-18.9637	-11.469	-22.8391	-14.0807	-7.30426	-20.6504	-17.0861	-30.2075	-84.4624
35	dapsone	n-Pentanol		MQJKPEGWNLWLTK-UHFFFAOYSA-N	AMQJEAYHLZJPGS-UHFFFAOYSA-N		60	1	-2.37766	-2.37766	-19.0794	-11.5373	-22.6387	-14.1738	-7.33711	-20.5214	-16.8243	-29.8018	-84.142
36	dapsone	Methyl acetate		MQJKPEGWNLWLTK-UHFFFAOYSA-N	KXKVLQRXCPHEJC-UHFFFAOYSA-N		5	1	-1.67718	-1.67718	-16.1659	-10.4202	-20.657	-9.92377	-5.11925	-17.2731	-21.9913	-37.2024	-25.5085
37	dapsone	Methyl acetate		MQJKPEGWNLWLTK-UHFFFAOYSA-N	KXKVLQRXCPHEJC-UHFFFAOYSA-N		10	1	-1.6682	-1.6682	-16.2915	-10.4827	-20.515	-10.0093	-5.13737	-17.206	-21.6902	-36.7274	-25.1742
38	dapsone	Methyl acetate		MQJKPEGWNLWLTK-UHFFFAOYSA-N	KXKVLQRXCPHEJC-UHFFFAOYSA-N		15	1	-1.65542	-1.65542	-16.4153	-10.5444	-20.3746	-10.0942	-5.15519	-17.1403	-21.3934	-36.2592	-24.8443
39	dapsone	Methyl acetate		MQJKPEGWNLWLTK-UHFFFAOYSA-N	KXKVLQRXCPHEJC-UHFFFAOYSA-N		20	1	-1.63922	-1.63922	-16.5375	-10.6054	-20.2357	-10.1786	-5.17272	-17.076	-21.1007	-35.7977	-24.5187
40	dapsone	Methyl acetate		MQJKPEGWNLWLTK-UHFFFAOYSA-N	KXKVLQRXCPHEJC-UHFFFAOYSA-N		25	1	-1.61998	-1.61998	-16.6581	-10.6657	-20.0985	-10.2624	-5.18996	-17.0131	-20.8121	-35.3427	-24.1974
41	dapsone	Methyl acetate		MQJKPEGWNLWLTK-UHFFFAOYSA-N	KXKVLQRXCPHEJC-UHFFFAOYSA-N		30	1	-1.59801	-1.59801	-16.777	-10.7252	-19.9631	-10.3458	-5.20691	-16.9516	-20.5274	-34.8941	-23.8802
42	dapsone	Methyl acetate		MQJKPEGWNLWLTK-UHFFFAOYSA-N	KXKVLQRXCPHEJC-UHFFFAOYSA-N		35	1	-1.57361	-1.57361	-16.8944	-10.784	-19.8295	-10.4287	-5.22358	-16.8915	-20.2466	-34.4517	-23.5671
43	dapsone	Methyl acetate		MQJKPEGWNLWLTK-UHFFFAOYSA-N	KXKVLQRXCPHEJC-UHFFFAOYSA-N		40	1	-1.54705	-1.54705	-17.0104	-10.8421	-19.6977	-10.5111	-5.23996	-16.8327	-19.9695	-34.0154	-23.2579
44	dapsone	Methyl acetate		MQJKPEGWNLWLTK-UHFFFAOYSA-N	KXKVLQRXCPHEJC-UHFFFAOYSA-N		45	1	-1.51856	-1.51856	-17.1249	-10.8994	-19.5678	-10.5931	-5.25607	-16.7752	-19.6961	-33.585	-22.9526
45	dapsone	Methyl acetate		MQJKPEGWNLWLTK-UHFFFAOYSA-N	KXKVLQRXCPHEJC-UHFFFAOYSA-N		50	1	-1.48836	-1.48836	-17.238	-10.9561	-19.4397	-10.6746	-5.27191	-16.719	-19.4263	-33.1604	-22.6512
46	dapsone	Methyl acetate		MQJKPEGWNLWLTK-UHFFFAOYSA-N	KXKVLQRXCPHEJC-UHFFFAOYSA-N		55	1	-1.45665	-1.45665	-17.3498	-11.0121	-19.3135	-10.7558	-5.28748	-16.664	-19.16	-32.7415	-22.3534
47	dapsone	Methyl acetate		MQJKPEGWNLWLTK-UHFFFAOYSA-N	KXKVLQRXCPHEJC-UHFFFAOYSA-N		60	1	-1.42359	-1.42359	-17.4603	-11.0674	-19.1893	-10.8365	-5.30279	-16.6104	-18.8971	-32.3282	-22.0594
48	dapsone	Ethyl propionate		MQJKPEGWNLWLTK-UHFFFAOYSA-N	FKRCODPIKNYEAC-UHFFFAOYSA-N		5	1	-2.2027	-2.2027	-16.2536	-10.2111	-21.7241	-9.88027	-4.42699	-19.6056	-20.9056	-35.1188	-21.7161
49	dapsone	Ethyl propionate		MQJKPEGWNLWLTK-UHFFFAOYSA-N	FKRCODPIKNYEAC-UHFFFAOYSA-N		10	1	-2.18947	-2.18947	-16.3807	-10.2752	-21.5629	-9.98123	-4.46314	-19.4882	-20.5986	-34.6333	-21.3766
50	dapsone	Ethyl propionate		MQJKPEGWNLWLTK-UHFFFAOYSA-N	FKRCODPIKNYEAC-UHFFFAOYSA-N		15	1	-2.17505	-2.17505	-16.5059	-10.3384	-21.4036	-10.0814	-4.49921	-19.3726	-20.2961	-34.1552	-21.042
51	dapsone	Ethyl propionate		MQJKPEGWNLWLTK-UHFFFAOYSA-N	FKRCODPIKNYEAC-UHFFFAOYSA-N		20	1	-2.15958	-2.15958	-16.6292	-10.4008	-21.2464	-10.1809	-4.53519	-19.2589	-19.9981	-33.6841	-20.7122
52	dapsone	Ethyl propionate		MQJKPEGWNLWLTK-UHFFFAOYSA-N	FKRCODPIKNYEAC-UHFFFAOYSA-N		25	1	-2.14319	-2.14319	-16.7508	-10.4624	-21.0914	-10.2797	-4.57107	-19.1468	-19.7043	-33.22	-20.387
53	dapsone	Ethyl propionate		MQJKPEGWNLWLTK-UHFFFAOYSA-N	FKRCODPIKNYEAC-UHFFFAOYSA-N		30	1	-2.12599	-2.12599	-16.8706	-10.5231	-20.9386	-10.3778	-4.60685	-19.0365	-19.4148	-32.7626	-20.0665
54	dapsone	Ethyl propionate		MQJKPEGWNLWLTK-UHFFFAOYSA-N	FKRCODPIKNYEAC-UHFFFAOYSA-N		35	1	-2.1081	-2.1081	-16.9888	-10.583	-20.7881	-10.4752	-4.64253	-18.9279	-19.1294	-32.3117	-19.7503
55	dapsone	Ethyl propionate		MQJKPEGWNLWLTK-UHFFFAOYSA-N	FKRCODPIKNYEAC-UHFFFAOYSA-N		40	1	-2.0896	-2.0896	-17.1055	-10.6421	-20.6399	-10.5719	-4.67809	-18.8211	-18.848	-31.8673	-19.4385
56	dapsone	Ethyl propionate		MQJKPEGWNLWLTK-UHFFFAOYSA-N	FKRCODPIKNYEAC-UHFFFAOYSA-N		45	1	-2.07057	-2.07057	-17.2205	-10.7003	-20.4941	-10.668	-4.71354	-18.7158	-18.5704	-31.4292	-19.1309
57	dapsone	Ethyl propionate		MQJKPEGWNLWLTK-UHFFFAOYSA-N	FKRCODPIKNYEAC-UHFFFAOYSA-N		50	1	-2.0511	-2.0511	-17.3341	-10.7577	-20.3507	-10.7634	-4.74888	-18.6122	-18.2966	-30.9971	-18.8274
58	dapsone	Ethyl propionate		MQJKPEGWNLWLTK-UHFFFAOYSA-N	FKRCODPIKNYEAC-UHFFFAOYSA-N		55	1	-2.03124	-2.03124	-17.4462	-10.8144	-20.2097	-10.8582	-4.7841	-18.5103	-18.0266	-30.571	-18.528
59	dapsone	Ethyl propionate		MQJKPEGWNLWLTK-UHFFFAOYSA-N	FKRCODPIKNYEAC-UHFFFAOYSA-N		60	1	-2.01106	-2.01106	-17.5569	-10.8702	-20.0711	-10.9524	-4.8192	-18.4099	-17.7601	-30.1507	-18.2324
60	dapsone	Butyl acetate		MQJKPEGWNLWLTK-UHFFFAOYSA-N	DKPFZGUDAPQIHT-UHFFFAOYSA-N		5	1	-2.49056	-2.49056	-16.1242	-9.99814	-22.0245	-7.34111	-1.19059	-22.1122	-20.8468	-34.8718	-21.346
61	dapsone	Butyl acetate		MQJKPEGWNLWLTK-UHFFFAOYSA-N	DKPFZGUDAPQIHT-UHFFFAOYSA-N		10	1	-2.47027	-2.47027	-16.2523	-10.0639	-21.8558	-7.45247	-1.23615	-21.9542	-20.5384	-34.3846	-21.0105
62	dapsone	Butyl acetate		MQJKPEGWNLWLTK-UHFFFAOYSA-N	DKPFZGUDAPQIHT-UHFFFAOYSA-N		15	1	-2.44941	-2.44941	-16.3785	-10.1287	-21.6893	-7.56261	-1.28133	-21.7986	-20.2347	-33.905	-20.6798
63	dapsone	Butyl acetate		MQJKPEGWNLWLTK-UHFFFAOYSA-N	DKPFZGUDAPQIHT-UHFFFAOYSA-N		20	1	-2.4281	-2.4281	-16.5027	-10.1927	-21.525	-7.67154	-1.32614	-21.6456	-19.9355	-33.4326	-20.3539
64	dapsone	Butyl acetate		MQJKPEGWNLWLTK-UHFFFAOYSA-N	DKPFZGUDAPQIHT-UHFFFAOYSA-N		25	1	-2.4064	-2.4064	-16.6252	-10.2558	-21.363	-7.77932	-1.37057	-21.4951	-19.6408	-32.9674	-20.0325
65	dapsone	Butyl acetate		MQJKPEGWNLWLTK-UHFFFAOYSA-N	DKPFZGUDAPQIHT-UHFFFAOYSA-N		30	1	-2.38439	-2.38439	-16.7459	-10.3181	-21.2035	-7.88598	-1.41463	-21.347	-19.3505	-32.5092	-19.7157
66	dapsone	Butyl acetate		MQJKPEGWNLWLTK-UHFFFAOYSA-N	DKPFZGUDAPQIHT-UHFFFAOYSA-N		35	1	-2.36213	-2.36213	-16.865	-10.3795	-21.0465	-7.99155	-1.45832	-21.2015	-19.0643	-32.0577	-19.4032
67	dapsone	Butyl acetate		MQJKPEGWNLWLTK-UHFFFAOYSA-N	DKPFZGUDAPQIHT-UHFFFAOYSA-N		40	1	-2.33968	-2.33968	-16.9823	-10.44	-20.8921	-8.09606	-1.50165	-21.0583	-18.7823	-31.6129	-19.095
68	dapsone	Butyl acetate		MQJKPEGWNLWLTK-UHFFFAOYSA-N	DKPFZGUDAPQIHT-UHFFFAOYSA-N		45	1	-2.3171	-2.3171	-17.0981	-10.4996	-20.7403	-8.19956	-1.54461	-20.9176	-18.5042	-31.1744	-18.7911
69	dapsone	Butyl acetate		MQJKPEGWNLWLTK-UHFFFAOYSA-N	DKPFZGUDAPQIHT-UHFFFAOYSA-N		50	1	-2.29441	-2.29441	-17.2124	-10.5584	-20.591	-8.30206	-1.58721	-20.7794	-18.2301	-30.7423	-18.4912
70	dapsone	Butyl acetate		MQJKPEGWNLWLTK-UHFFFAOYSA-N	DKPFZGUDAPQIHT-UHFFFAOYSA-N		55	1	-2.27168	-2.27168	-17.3252	-10.6164	-20.4444	-8.4036	-1.62946	-20.6434	-17.9597	-30.3163	-18.1953
71	dapsone	Butyl acetate		MQJKPEGWNLWLTK-UHFFFAOYSA-N	DKPFZGUDAPQIHT-UHFFFAOYSA-N		60	1	-2.24893	-2.24893	-17.4366	-10.6735	-20.3004	-8.50421	-1.67137	-20.5098	-17.693	-29.8963	-17.9033
72	dapsone	Ethanol		MQJKPEGWNLWLTK-UHFFFAOYSA-N	LFQSCWFLJHTTHZ-UHFFFAOYSA-N		5	1	-2.50876	-2.50876	-17.4227	-10.8201	-23.7377	-10.4322	-4.53212	-21.2118	-21.4532	-37.3831	-75.3991
73	dapsone	Ethanol		MQJKPEGWNLWLTK-UHFFFAOYSA-N	LFQSCWFLJHTTHZ-UHFFFAOYSA-N		10	1	-2.45992	-2.45992	-17.5735	-10.8949	-23.5866	-10.5402	-4.54354	-21.1784	-21.1339	-36.8967	-75.0409
74	dapsone	Ethanol		MQJKPEGWNLWLTK-UHFFFAOYSA-N	LFQSCWFLJHTTHZ-UHFFFAOYSA-N		15	1	-2.40998	-2.40998	-17.7211	-10.9691	-23.4324	-10.6475	-4.5563	-21.1388	-20.8211	-36.4204	-74.6896
75	dapsone	Ethanol		MQJKPEGWNLWLTK-UHFFFAOYSA-N	LFQSCWFLJHTTHZ-UHFFFAOYSA-N		20	1	-2.35914	-2.35914	-17.8658	-11.0426	-23.2756	-10.754	-4.57032	-21.0938	-20.5147	-35.954	-74.345
76	dapsone	Ethanol		MQJKPEGWNLWLTK-UHFFFAOYSA-N	LFQSCWFLJHTTHZ-UHFFFAOYSA-N		25	1	-2.30757	-2.30757	-18.0076	-11.1153	-23.117	-10.8597	-4.5855	-21.0438	-20.2144	-35.497	-74.007
77	dapsone	Ethanol		MQJKPEGWNLWLTK-UHFFFAOYSA-N	LFQSCWFLJHTTHZ-UHFFFAOYSA-N		30	1	-2.25543	-2.25543	-18.1466	-11.1871	-22.9571	-10.9647	-4.60177	-20.9893	-19.9201	-35.0491	-73.6753
78	dapsone	Ethanol		MQJKPEGWNLWLTK-UHFFFAOYSA-N	LFQSCWFLJHTTHZ-UHFFFAOYSA-N		35	1	-2.20285	-2.20285	-18.2828	-11.2581	-22.7964	-11.0689	-4.61903	-20.9311	-19.6316	-34.61	-73.3497
79	dapsone	Ethanol		MQJKPEGWNLWLTK-UHFFFAOYSA-N	LFQSCWFLJHTTHZ-UHFFFAOYSA-N		40	1	-2.14996	-2.14996	-18.4164	-11.3281	-22.6352	-11.1725	-4.6372	-20.8695	-19.3486	-34.1794	-73.03
80	dapsone	Ethanol		MQJKPEGWNLWLTK-UHFFFAOYSA-N	LFQSCWFLJHTTHZ-UHFFFAOYSA-N		45	1	-2.09687	-2.09687	-18.5473	-11.3972	-22.4739	-11.2753	-4.65618	-20.805	-19.0709	-33.7569	-72.7161
81	dapsone	Ethanol		MQJKPEGWNLWLTK-UHFFFAOYSA-N	LFQSCWFLJHTTHZ-UHFFFAOYSA-N		50	1	-2.04366	-2.04366	-18.6758	-11.4654	-22.3129	-11.3774	-4.67589	-20.7381	-18.7983	-33.3422	-72.4077
82	dapsone	Ethanol		MQJKPEGWNLWLTK-UHFFFAOYSA-N	LFQSCWFLJHTTHZ-UHFFFAOYSA-N		55	1	-1.99042	-1.99042	-18.8019	-11.5327	-22.1522	-11.4789	-4.69625	-20.6693	-18.5307	-32.935	-72.1048
83	dapsone	Ethanol		MQJKPEGWNLWLTK-UHFFFAOYSA-N	LFQSCWFLJHTTHZ-UHFFFAOYSA-N		60	1	-1.93723	-1.93723	-18.9257	-11.599	-21.9923	-11.5796	-4.71716	-20.5988	-18.2678	-32.535	-71.807
84	dapsone	2-butanol		MQJKPEGWNLWLTK-UHFFFAOYSA-N	BTANRVKWQNVYAZ-UHFFFAOYSA-N		5	1	-3.16962	-3.16962	-17.503	-10.6065	-24.794	-11.0827	-4.89738	-22.2374	-20.4833	-35.5236	-24.0108
85	dapsone	2-butanol		MQJKPEGWNLWLTK-UHFFFAOYSA-N	BTANRVKWQNVYAZ-UHFFFAOYSA-N		10	1	-3.0696	-3.0696	-17.6472	-10.692	-24.5634	-11.1897	-4.929	-22.1109	-20.1652	-35.033	-23.6416
86	dapsone	2-butanol		MQJKPEGWNLWLTK-UHFFFAOYSA-N	BTANRVKWQNVYAZ-UHFFFAOYSA-N		15	1	-2.97465	-2.97465	-17.788	-10.7763	-24.3335	-11.2954	-4.96174	-21.9805	-19.8537	-34.5526	-23.2797
87	dapsone	2-butanol		MQJKPEGWNLWLTK-UHFFFAOYSA-N	BTANRVKWQNVYAZ-UHFFFAOYSA-N		20	1	-2.88443	-2.88443	-17.9255	-10.8591	-24.1051	-11.4	-4.99546	-21.8472	-19.5488	-34.0819	-22.9247
88	dapsone	2-butanol		MQJKPEGWNLWLTK-UHFFFAOYSA-N	BTANRVKWQNVYAZ-UHFFFAOYSA-N		25	1	-2.79862	-2.79862	-18.0599	-10.9404	-23.8788	-11.5033	-5.02999	-21.7117	-19.25	-33.6204	-22.5764
89	dapsone	2-butanol		MQJKPEGWNLWLTK-UHFFFAOYSA-N	BTANRVKWQNVYAZ-UHFFFAOYSA-N		30	1	-2.71695	-2.71695	-18.1913	-11.0202	-23.6552	-11.6055	-5.0652	-21.5746	-18.9571	-33.1678	-22.2346
90	dapsone	2-butanol		MQJKPEGWNLWLTK-UHFFFAOYSA-N	BTANRVKWQNVYAZ-UHFFFAOYSA-N		35	1	-2.63915	-2.63915	-18.3199	-11.0985	-23.4345	-11.7067	-5.10095	-21.4367	-18.6699	-32.7237	-21.8989
91	dapsone	2-butanol		MQJKPEGWNLWLTK-UHFFFAOYSA-N	BTANRVKWQNVYAZ-UHFFFAOYSA-N		40	1	-2.56498	-2.56498	-18.4457	-11.1752	-23.2172	-11.8067	-5.1371	-21.2985	-18.388	-32.2876	-21.5693
92	dapsone	2-butanol		MQJKPEGWNLWLTK-UHFFFAOYSA-N	BTANRVKWQNVYAZ-UHFFFAOYSA-N		45	1	-2.4942	-2.4942	-18.5689	-11.2504	-23.0034	-11.9058	-5.17354	-21.1606	-18.1112	-31.8592	-21.2454
93	dapsone	2-butanol		MQJKPEGWNLWLTK-UHFFFAOYSA-N	BTANRVKWQNVYAZ-UHFFFAOYSA-N		50	1	-2.42662	-2.42662	-18.6897	-11.324	-22.7934	-12.0038	-5.21015	-21.0233	-17.8393	-31.4381	-20.927
94	dapsone	2-butanol		MQJKPEGWNLWLTK-UHFFFAOYSA-N	BTANRVKWQNVYAZ-UHFFFAOYSA-N		55	1	-2.36205	-2.36205	-18.8081	-11.3961	-22.5872	-12.101	-5.24683	-20.8873	-17.5721	-31.024	-20.6139
95	dapsone	2-butanol		MQJKPEGWNLWLTK-UHFFFAOYSA-N	BTANRVKWQNVYAZ-UHFFFAOYSA-N		60	1	-2.3003	-2.3003	-18.9244	-11.4668	-22.3849	-12.1972	-5.28347	-20.7527	-17.3092	-30.6165	-20.306
96	dapsone	Isobutanol		MQJKPEGWNLWLTK-UHFFFAOYSA-N	ZXEKIIBDNHEJCQ-UHFFFAOYSA-N		5	1	-3.20323	-3.20323	-17.7012	-10.9014	-24.4466	-11.6648	-5.59099	-21.8365	-20.2948	-35.3448	-24.3818
97	dapsone	Isobutanol		MQJKPEGWNLWLTK-UHFFFAOYSA-N	ZXEKIIBDNHEJCQ-UHFFFAOYSA-N		10	1	-3.15435	-3.15435	-17.8414	-10.9784	-24.2381	-11.7693	-5.61379	-21.7393	-19.9867	-34.8703	-24.0224
98	dapsone	Isobutanol		MQJKPEGWNLWLTK-UHFFFAOYSA-N	ZXEKIIBDNHEJCQ-UHFFFAOYSA-N		15	1	-3.09781	-3.09781	-17.9784	-11.0541	-24.0302	-11.8726	-5.63785	-21.6372	-19.6849	-34.4054	-23.6698
99	dapsone	Isobutanol		MQJKPEGWNLWLTK-UHFFFAOYSA-N	ZXEKIIBDNHEJCQ-UHFFFAOYSA-N		20	1	-3.03447	-3.03447	-18.1124	-11.1286	-23.8235	-11.9749	-5.66302	-21.5312	-19.3892	-33.9497	-23.3239
100	dapsone	Isobutanol		MQJKPEGWNLWLTK-UHFFFAOYSA-N	ZXEKIIBDNHEJCQ-UHFFFAOYSA-N		25	1	-2.96512	-2.96512	-18.2435	-11.2017	-23.6185	-12.0761	-5.68915	-21.422	-19.0993	-33.5026	-22.9844
101	dapsone	Isobutanol		MQJKPEGWNLWLTK-UHFFFAOYSA-N	ZXEKIIBDNHEJCQ-UHFFFAOYSA-N		30	1	-2.89043	-2.89043	-18.3719	-11.2735	-23.4155	-12.1764	-5.71611	-21.3104	-18.8148	-33.0638	-22.6511
102	dapsone	Isobutanol		MQJKPEGWNLWLTK-UHFFFAOYSA-N	ZXEKIIBDNHEJCQ-UHFFFAOYSA-N		35	1	-2.81105	-2.81105	-18.4976	-11.3439	-23.215	-12.2756	-5.74377	-21.1969	-18.5356	-32.6329	-22.3238
103	dapsone	Isobutanol		MQJKPEGWNLWLTK-UHFFFAOYSA-N	ZXEKIIBDNHEJCQ-UHFFFAOYSA-N		40	1	-2.72752	-2.72752	-18.6207	-11.4129	-23.0171	-12.3739	-5.77198	-21.0822	-18.2614	-32.2095	-22.0021
104	dapsone	Isobutanol		MQJKPEGWNLWLTK-UHFFFAOYSA-N	ZXEKIIBDNHEJCQ-UHFFFAOYSA-N		45	1	-2.64036	-2.64036	-18.7415	-11.4807	-22.8219	-12.4713	-5.80064	-20.9669	-17.992	-31.7933	-21.6859
105	dapsone	Isobutanol		MQJKPEGWNLWLTK-UHFFFAOYSA-N	ZXEKIIBDNHEJCQ-UHFFFAOYSA-N		50	1	-2.55001	-2.55001	-18.86	-11.5472	-22.6298	-12.5677	-5.82963	-20.8513	-17.7271	-31.3839	-21.375
106	dapsone	Isobutanol		MQJKPEGWNLWLTK-UHFFFAOYSA-N	ZXEKIIBDNHEJCQ-UHFFFAOYSA-N		55	1	-2.45689	-2.45689	-18.9763	-11.6124	-22.4406	-12.6634	-5.85885	-20.736	-17.4665	-30.9809	-21.0691
107	dapsone	Isobutanol		MQJKPEGWNLWLTK-UHFFFAOYSA-N	ZXEKIIBDNHEJCQ-UHFFFAOYSA-N		60	1	-2.36137	-2.36137	-19.0905	-11.6765	-22.2544	-12.7582	-5.88821	-20.6213	-17.21	-30.5842	-20.7681
108	dapsone	Ethyl acetate		MQJKPEGWNLWLTK-UHFFFAOYSA-N	XEKOWRVHYACXOJ-UHFFFAOYSA-N		5	1	-2.01184	-2.01184	-15.9535	-10.0702	-21.1513	-9.16324	-4.18915	-17.8827	-21.7439	-36.4952	-24.3378
109	dapsone	Ethyl acetate		MQJKPEGWNLWLTK-UHFFFAOYSA-N	XEKOWRVHYACXOJ-UHFFFAOYSA-N		10	1	-1.99789	-1.99789	-16.0807	-10.1348	-20.9994	-9.2489	-4.21415	-17.7812	-21.438	-36.0123	-23.9938
110	dapsone	Ethyl acetate		MQJKPEGWNLWLTK-UHFFFAOYSA-N	XEKOWRVHYACXOJ-UHFFFAOYSA-N		15	1	-1.98352	-1.98352	-16.2062	-10.1986	-20.849	-9.33413	-4.23911	-17.6818	-21.1367	-35.5367	-23.6547
111	dapsone	Ethyl acetate		MQJKPEGWNLWLTK-UHFFFAOYSA-N	XEKOWRVHYACXOJ-UHFFFAOYSA-N		20	1	-1.96882	-1.96882	-16.3299	-10.2616	-20.7004	-9.41896	-4.26403	-17.5846	-20.8396	-35.068	-23.3205
112	dapsone	Ethyl acetate		MQJKPEGWNLWLTK-UHFFFAOYSA-N	XEKOWRVHYACXOJ-UHFFFAOYSA-N		25	1	-1.95383	-1.95383	-16.4518	-10.3238	-20.5537	-9.50338	-4.28889	-17.4895	-20.5469	-34.6061	-22.9909
113	dapsone	Ethyl acetate		MQJKPEGWNLWLTK-UHFFFAOYSA-N	XEKOWRVHYACXOJ-UHFFFAOYSA-N		30	1	-1.9386	-1.9386	-16.5721	-10.3852	-20.4089	-9.58742	-4.31369	-17.3964	-20.2582	-34.1509	-22.6659
114	dapsone	Ethyl acetate		MQJKPEGWNLWLTK-UHFFFAOYSA-N	XEKOWRVHYACXOJ-UHFFFAOYSA-N		35	1	-1.9232	-1.9232	-16.6908	-10.4458	-20.2661	-9.67108	-4.33843	-17.3054	-19.9736	-33.7022	-22.3453
115	dapsone	Ethyl acetate		MQJKPEGWNLWLTK-UHFFFAOYSA-N	XEKOWRVHYACXOJ-UHFFFAOYSA-N		40	1	-1.90764	-1.90764	-16.8079	-10.5056	-20.1254	-9.75436	-4.3631	-17.2162	-19.693	-33.2598	-22.0292
116	dapsone	Ethyl acetate		MQJKPEGWNLWLTK-UHFFFAOYSA-N	XEKOWRVHYACXOJ-UHFFFAOYSA-N		45	1	-1.89198	-1.89198	-16.9235	-10.5647	-19.9868	-9.83728	-4.3877	-17.129	-19.4161	-32.8236	-21.7172
117	dapsone	Ethyl acetate		MQJKPEGWNLWLTK-UHFFFAOYSA-N	XEKOWRVHYACXOJ-UHFFFAOYSA-N		50	1	-1.87624	-1.87624	-17.0376	-10.623	-19.8503	-9.91984	-4.41222	-17.0435	-19.143	-32.3934	-21.4095
118	dapsone	Ethyl acetate		MQJKPEGWNLWLTK-UHFFFAOYSA-N	XEKOWRVHYACXOJ-UHFFFAOYSA-N		55	1	-1.86046	-1.86046	-17.1503	-10.6805	-19.716	-10.0021	-4.43667	-16.9599	-18.8735	-31.9691	-21.1058
119	dapsone	Ethyl acetate		MQJKPEGWNLWLTK-UHFFFAOYSA-N	XEKOWRVHYACXOJ-UHFFFAOYSA-N		60	1	-1.84465	-1.84465	-17.2616	-10.7373	-19.5838	-10.0839	-4.46104	-16.878	-18.6076	-31.5506	-20.806
120	dapsone	Isopropyl acetate		MQJKPEGWNLWLTK-UHFFFAOYSA-N	JMMWKPVZQRWMSS-UHFFFAOYSA-N		5	1	-2.35021	-2.35021	-16.2354	-10.2711	-21.4425	-9.81014	-4.67792	-18.4513	-21.0939	-35.477	-21.8525
121	dapsone	Isopropyl acetate		MQJKPEGWNLWLTK-UHFFFAOYSA-N	JMMWKPVZQRWMSS-UHFFFAOYSA-N		10	1	-2.34688	-2.34688	-16.3628	-10.3356	-21.2862	-9.89397	-4.69804	-18.3505	-20.7838	-34.9859	-21.4986
122	dapsone	Isopropyl acetate		MQJKPEGWNLWLTK-UHFFFAOYSA-N	JMMWKPVZQRWMSS-UHFFFAOYSA-N		15	1	-2.34058	-2.34058	-16.4883	-10.3992	-21.1317	-9.97741	-4.71807	-18.2521	-20.4785	-34.5024	-21.1501
123	dapsone	Isopropyl acetate		MQJKPEGWNLWLTK-UHFFFAOYSA-N	JMMWKPVZQRWMSS-UHFFFAOYSA-N		20	1	-2.33161	-2.33161	-16.612	-10.4619	-20.9791	-10.0605	-4.73804	-18.156	-20.1778	-34.0263	-20.807
124	dapsone	Isopropyl acetate		MQJKPEGWNLWLTK-UHFFFAOYSA-N	JMMWKPVZQRWMSS-UHFFFAOYSA-N		25	1	-2.32024	-2.32024	-16.7339	-10.5238	-20.8286	-10.1432	-4.75796	-18.062	-19.8815	-33.5574	-20.469
125	dapsone	Isopropyl acetate		MQJKPEGWNLWLTK-UHFFFAOYSA-N	JMMWKPVZQRWMSS-UHFFFAOYSA-N		30	1	-2.30673	-2.30673	-16.854	-10.5848	-20.6803	-10.2255	-4.77786	-17.9701	-19.5896	-33.0955	-20.1361
126	dapsone	Isopropyl acetate		MQJKPEGWNLWLTK-UHFFFAOYSA-N	JMMWKPVZQRWMSS-UHFFFAOYSA-N		35	1	-2.2913	-2.2913	-16.9725	-10.6449	-20.5341	-10.3075	-4.79775	-17.88	-19.3019	-32.6405	-19.808
127	dapsone	Isopropyl acetate		MQJKPEGWNLWLTK-UHFFFAOYSA-N	JMMWKPVZQRWMSS-UHFFFAOYSA-N		40	1	-2.27416	-2.27416	-17.0894	-10.7042	-20.3902	-10.3891	-4.81764	-17.7917	-19.0184	-32.1921	-19.4847
128	dapsone	Isopropyl acetate		MQJKPEGWNLWLTK-UHFFFAOYSA-N	JMMWKPVZQRWMSS-UHFFFAOYSA-N		45	1	-2.25548	-2.25548	-17.2048	-10.7627	-20.2486	-10.4704	-4.83754	-17.7051	-18.7388	-31.7502	-19.1661
129	dapsone	Isopropyl acetate		MQJKPEGWNLWLTK-UHFFFAOYSA-N	JMMWKPVZQRWMSS-UHFFFAOYSA-N		50	1	-2.23544	-2.23544	-17.3186	-10.8203	-20.1093	-10.5514	-4.85747	-17.62	-18.4631	-31.3146	-18.852
130	dapsone	Isopropyl acetate		MQJKPEGWNLWLTK-UHFFFAOYSA-N	JMMWKPVZQRWMSS-UHFFFAOYSA-N		55	1	-2.21418	-2.21418	-17.4309	-10.877	-19.9723	-10.632	-4.87743	-17.5364	-18.1913	-30.8852	-18.5423
131	dapsone	Isopropyl acetate		MQJKPEGWNLWLTK-UHFFFAOYSA-N	JMMWKPVZQRWMSS-UHFFFAOYSA-N		60	1	-2.19184	-2.19184	-17.5419	-10.933	-19.8377	-10.7123	-4.89744	-17.4542	-17.9231	-30.4619	-18.237
132	dapsone	Acetone		MQJKPEGWNLWLTK-UHFFFAOYSA-N	CSCPPACGZOOCGX-UHFFFAOYSA-N		5	1	-1.28211	-1.28211	-15.3691	-9.77123	-20.1255	-7.46868	-2.04841	-19.4869	-22.8825	-38.1881	-73.406
133	dapsone	Acetone		MQJKPEGWNLWLTK-UHFFFAOYSA-N	CSCPPACGZOOCGX-UHFFFAOYSA-N		10	1	-1.22291	-1.22291	-15.5056	-9.84423	-19.9943	-7.56488	-2.06706	-19.4166	-22.566	-37.6931	-73.0717
134	dapsone	Acetone		MQJKPEGWNLWLTK-UHFFFAOYSA-N	CSCPPACGZOOCGX-UHFFFAOYSA-N		15	1	-1.16291	-1.16291	-15.6399	-9.91623	-19.8636	-7.66035	-2.08538	-19.3475	-22.2543	-37.2057	-72.7423
135	dapsone	Acetone		MQJKPEGWNLWLTK-UHFFFAOYSA-N	CSCPPACGZOOCGX-UHFFFAOYSA-N		20	1	-1.1023	-1.1023	-15.7721	-9.98721	-19.7337	-7.75512	-2.10334	-19.2795	-21.9474	-36.7257	-72.4175
136	dapsone	Acetone		MQJKPEGWNLWLTK-UHFFFAOYSA-N	CSCPPACGZOOCGX-UHFFFAOYSA-N		25	1	-1.04124	-1.04124	-15.9023	-10.0572	-19.6048	-7.8492	-2.12095	-19.2126	-21.645	-36.2528	-72.0974
137	dapsone	Acetone		MQJKPEGWNLWLTK-UHFFFAOYSA-N	CSCPPACGZOOCGX-UHFFFAOYSA-N		30	1	-0.979881	-0.979881	-16.0306	-10.1261	-19.4772	-7.94261	-2.1382	-19.147	-21.347	-35.7869	-71.7817
138	dapsone	Acetone		MQJKPEGWNLWLTK-UHFFFAOYSA-N	CSCPPACGZOOCGX-UHFFFAOYSA-N		35	1	-0.91834	-0.91834	-16.157	-10.194	-19.3509	-8.03538	-2.15509	-19.0825	-21.0534	-35.3279	-71.4705
139	dapsone	Acetone		MQJKPEGWNLWLTK-UHFFFAOYSA-N	CSCPPACGZOOCGX-UHFFFAOYSA-N		40	1	-0.856731	-0.856731	-16.2815	-10.2609	-19.226	-8.12753	-2.17162	-19.0193	-20.7641	-34.8756	-71.1635
140	dapsone	Acetone		MQJKPEGWNLWLTK-UHFFFAOYSA-N	CSCPPACGZOOCGX-UHFFFAOYSA-N		45	1	-0.795151	-0.795151	-16.4043	-10.3268	-19.1027	-8.21908	-2.18779	-18.9574	-20.4789	-34.4299	-70.8607
141	dapsone	Acetone		MQJKPEGWNLWLTK-UHFFFAOYSA-N	CSCPPACGZOOCGX-UHFFFAOYSA-N		50	1	-0.733686	-0.733686	-16.5254	-10.3916	-18.9811	-8.31005	-2.2036	-18.8966	-20.1977	-33.9905	-70.562
142	dapsone	Acetone		MQJKPEGWNLWLTK-UHFFFAOYSA-N	CSCPPACGZOOCGX-UHFFFAOYSA-N		55	1	-0.672412	-0.672412	-16.6448	-10.4555	-18.8611	-8.40046	-2.21905	-18.8371	-19.9205	-33.5574	-70.2673
143	dapsone	Acetone		MQJKPEGWNLWLTK-UHFFFAOYSA-N	CSCPPACGZOOCGX-UHFFFAOYSA-N		60	1	-0.611394	-0.611394	-16.7626	-10.5184	-18.7429	-8.49033	-2.23414	-18.7789	-19.6471	-33.1304	-69.9765
144	dapsone	water		MQJKPEGWNLWLTK-UHFFFAOYSA-N	XLYOFNOQVPJJNP-UHFFFAOYSA-N		5	1	-5.87609	-5.87609	-21.9751	-12.111	-35.4632	-7.15884	-0.165914	-25.1408	-18.7209	-36.4709	-20.9256
145	dapsone	water		MQJKPEGWNLWLTK-UHFFFAOYSA-N	XLYOFNOQVPJJNP-UHFFFAOYSA-N		10	1	-5.62719	-5.62719	-22.1377	-12.1714	-35.1978	-7.28229	-0.199704	-25.0136	-18.3773	-35.9478	-20.5434
146	dapsone	water		MQJKPEGWNLWLTK-UHFFFAOYSA-N	XLYOFNOQVPJJNP-UHFFFAOYSA-N		15	1	-5.39464	-5.39464	-22.2977	-12.2341	-34.9249	-7.40524	-0.234047	-24.887	-18.0403	-35.4356	-20.1685
147	dapsone	water		MQJKPEGWNLWLTK-UHFFFAOYSA-N	XLYOFNOQVPJJNP-UHFFFAOYSA-N		20	1	-5.1772	-5.1772	-22.4553	-12.2992	-34.6447	-7.52767	-0.268837	-24.7615	-17.7099	-34.934	-19.8008
148	dapsone	water		MQJKPEGWNLWLTK-UHFFFAOYSA-N	XLYOFNOQVPJJNP-UHFFFAOYSA-N		25	1	-4.97377	-4.97377	-22.6103	-12.3668	-34.3571	-7.6496	-0.303978	-24.6373	-17.386	-34.4428	-19.4403
149	dapsone	water		MQJKPEGWNLWLTK-UHFFFAOYSA-N	XLYOFNOQVPJJNP-UHFFFAOYSA-N		30	1	-4.78332	-4.78332	-22.7628	-12.4368	-34.0623	-7.77102	-0.339383	-24.5147	-17.0684	-33.9619	-19.0868
150	dapsone	water		MQJKPEGWNLWLTK-UHFFFAOYSA-N	XLYOFNOQVPJJNP-UHFFFAOYSA-N		35	1	-4.60493	-4.60493	-22.9126	-12.5094	-33.7604	-7.89194	-0.374972	-24.3939	-16.7572	-33.4912	-18.7403
151	dapsone	water		MQJKPEGWNLWLTK-UHFFFAOYSA-N	XLYOFNOQVPJJNP-UHFFFAOYSA-N		40	1	-4.43774	-4.43774	-23.0599	-12.5845	-33.4516	-8.01237	-0.410674	-24.2749	-16.4523	-33.0304	-18.4008
152	dapsone	water		MQJKPEGWNLWLTK-UHFFFAOYSA-N	XLYOFNOQVPJJNP-UHFFFAOYSA-N		45	1	-4.28096	-4.28096	-23.2044	-12.6621	-33.1362	-8.13232	-0.446424	-24.1581	-16.1536	-32.5794	-18.0681
153	dapsone	water		MQJKPEGWNLWLTK-UHFFFAOYSA-N	XLYOFNOQVPJJNP-UHFFFAOYSA-N		50	1	-4.13388	-4.13388	-23.3463	-12.7423	-32.8145	-8.25178	-0.482166	-24.0434	-15.861	-32.1381	-17.7421
154	dapsone	water		MQJKPEGWNLWLTK-UHFFFAOYSA-N	XLYOFNOQVPJJNP-UHFFFAOYSA-N		55	1	-3.99583	-3.99583	-23.4856	-12.825	-32.4867	-8.37078	-0.517848	-23.9309	-15.5745	-31.7063	-17.4229
155	dapsone	water		MQJKPEGWNLWLTK-UHFFFAOYSA-N	XLYOFNOQVPJJNP-UHFFFAOYSA-N		60	1	-3.8662	-3.8662	-23.6221	-12.9102	-32.1533	-8.48931	-0.553426	-23.8208	-15.294	-31.2838	-17.1102
156	Dapsone	4FM		MQJKPEGWNLWLTK-UHFFFAOYSA-N	LCEDQNDDFOCWGG-UHFFFAOYSA-N		5	1	-3.46458	-3.46458	-15.1987	-9.2279	-21.4663	-10.4627	-4.93992	-19.8553	-24.5696	-41.3918	-94.6267
157	Dapsone	4FM		MQJKPEGWNLWLTK-UHFFFAOYSA-N	LCEDQNDDFOCWGG-UHFFFAOYSA-N		10	1	-3.15798	-3.15798	-15.3395	-9.29862	-21.3345	-10.5539	-4.97441	-19.7051	-24.2292	-40.8534	-94.2257
158	Dapsone	4FM		MQJKPEGWNLWLTK-UHFFFAOYSA-N	LCEDQNDDFOCWGG-UHFFFAOYSA-N		15	1	-2.87217	-2.87217	-15.4781	-9.36887	-21.2016	-10.6445	-5.00871	-19.5585	-23.8938	-40.3229	-93.8302
159	Dapsone	4FM		MQJKPEGWNLWLTK-UHFFFAOYSA-N	LCEDQNDDFOCWGG-UHFFFAOYSA-N		20	1	-2.60557	-2.60557	-15.6148	-9.43864	-21.0681	-10.7344	-5.04286	-19.4152	-23.5632	-39.7999	-93.4401
160	Dapsone	4FM		MQJKPEGWNLWLTK-UHFFFAOYSA-N	LCEDQNDDFOCWGG-UHFFFAOYSA-N		25	1	-2.35674	-2.35674	-15.7494	-9.5079	-20.9342	-10.8237	-5.07685	-19.2751	-23.2372	-39.2844	-93.0552
161	Dapsone	4FM		MQJKPEGWNLWLTK-UHFFFAOYSA-N	LCEDQNDDFOCWGG-UHFFFAOYSA-N		30	1	-2.12439	-2.12439	-15.8822	-9.57663	-20.8002	-10.9124	-5.1107	-19.1381	-22.9159	-38.7762	-92.6755
162	Dapsone	4FM		MQJKPEGWNLWLTK-UHFFFAOYSA-N	LCEDQNDDFOCWGG-UHFFFAOYSA-N		35	1	-1.9073	-1.9073	-16.0131	-9.64481	-20.6662	-11.0005	-5.14441	-19.0041	-22.599	-38.2752	-92.3008
163	Dapsone	4FM		MQJKPEGWNLWLTK-UHFFFAOYSA-N	LCEDQNDDFOCWGG-UHFFFAOYSA-N		40	1	-1.70439	-1.70439	-16.1422	-9.71244	-20.5325	-11.0881	-5.178	-18.873	-22.2865	-37.7811	-91.9311
164	Dapsone	4FM		MQJKPEGWNLWLTK-UHFFFAOYSA-N	LCEDQNDDFOCWGG-UHFFFAOYSA-N		45	1	-1.51464	-1.51464	-16.2695	-9.77949	-20.3993	-11.1751	-5.21147	-18.7446	-21.9783	-37.2939	-91.5662
165	Dapsone	4FM		MQJKPEGWNLWLTK-UHFFFAOYSA-N	LCEDQNDDFOCWGG-UHFFFAOYSA-N		50	1	-1.33715	-1.33715	-16.3951	-9.84598	-20.2666	-11.2615	-5.24483	-18.6188	-21.6742	-36.8133	-91.206
166	Dapsone	4FM		MQJKPEGWNLWLTK-UHFFFAOYSA-N	LCEDQNDDFOCWGG-UHFFFAOYSA-N		55	1	-1.17106	-1.17106	-16.5191	-9.91189	-20.1347	-11.3474	-5.27809	-18.4955	-21.3742	-36.3393	-90.8505
167	Dapsone	4FM		MQJKPEGWNLWLTK-UHFFFAOYSA-N	LCEDQNDDFOCWGG-UHFFFAOYSA-N		60	1	-1.01559	-1.01559	-16.6414	-9.97722	-20.0036	-11.4328	-5.31126	-18.3747	-21.0783	-35.8717	-90.4995
168	Dapsone	DMSO		MQJKPEGWNLWLTK-UHFFFAOYSA-N	IAZDPXIOMUYVGZ-UHFFFAOYSA-N		5	1	-2.34352	-2.34352	-14.3567	-8.42544	-21.3238	-8.59203	-3.47741	-18.388	-26.8141	-45.0388	-86.4743
169	Dapsone	DMSO		MQJKPEGWNLWLTK-UHFFFAOYSA-N	IAZDPXIOMUYVGZ-UHFFFAOYSA-N		10	1	-2.1737	-2.1737	-14.5137	-8.50003	-21.2384	-8.6904	-3.50577	-18.3105	-26.4454	-44.46	-86.0653
170	Dapsone	DMSO		MQJKPEGWNLWLTK-UHFFFAOYSA-N	IAZDPXIOMUYVGZ-UHFFFAOYSA-N		15	1	-2.01405	-2.01405	-14.6685	-8.575	-21.1471	-8.78814	-3.5342	-18.2334	-26.0816	-43.8889	-85.6616
171	Dapsone	DMSO		MQJKPEGWNLWLTK-UHFFFAOYSA-N	IAZDPXIOMUYVGZ-UHFFFAOYSA-N		20	1	-1.86382	-1.86382	-14.8213	-8.65029	-21.0506	-8.88527	-3.56269	-18.1565	-25.7226	-43.3253	-85.263
172	Dapsone	DMSO		MQJKPEGWNLWLTK-UHFFFAOYSA-N	IAZDPXIOMUYVGZ-UHFFFAOYSA-N		25	1	-1.72235	-1.72235	-14.9719	-8.72582	-20.9495	-8.98178	-3.59124	-18.08	-25.3684	-42.7693	-84.8696
173	Dapsone	DMSO		MQJKPEGWNLWLTK-UHFFFAOYSA-N	IAZDPXIOMUYVGZ-UHFFFAOYSA-N		30	1	-1.58902	-1.58902	-15.1205	-8.80153	-20.8443	-9.0777	-3.61983	-18.0038	-25.019	-42.2208	-84.4812
174	Dapsone	DMSO		MQJKPEGWNLWLTK-UHFFFAOYSA-N	IAZDPXIOMUYVGZ-UHFFFAOYSA-N		35	1	-1.46327	-1.46327	-15.267	-8.87734	-20.7355	-9.17302	-3.64846	-17.9282	-24.6742	-41.6795	-84.0977
175	Dapsone	DMSO		MQJKPEGWNLWLTK-UHFFFAOYSA-N	IAZDPXIOMUYVGZ-UHFFFAOYSA-N		40	1	-1.34458	-1.34458	-15.4115	-8.95319	-20.6237	-9.26777	-3.67712	-17.8529	-24.334	-41.1455	-83.7192
176	Dapsone	DMSO		MQJKPEGWNLWLTK-UHFFFAOYSA-N	IAZDPXIOMUYVGZ-UHFFFAOYSA-N		45	1	-1.23249	-1.23249	-15.554	-9.02902	-20.5092	-9.36194	-3.7058	-17.7782	-23.9984	-40.6186	-83.3455
177	Dapsone	DMSO		MQJKPEGWNLWLTK-UHFFFAOYSA-N	IAZDPXIOMUYVGZ-UHFFFAOYSA-N		50	1	-1.12654	-1.12654	-15.6946	-9.10478	-20.3925	-9.45554	-3.73448	-17.704	-23.6672	-40.0988	-82.9766
178	Dapsone	DMSO		MQJKPEGWNLWLTK-UHFFFAOYSA-N	IAZDPXIOMUYVGZ-UHFFFAOYSA-N		55	1	-1.02634	-1.02634	-15.8333	-9.1804	-20.2738	-9.54859	-3.76317	-17.6304	-23.3405	-39.5859	-82.6124
179	Dapsone	DMSO		MQJKPEGWNLWLTK-UHFFFAOYSA-N	IAZDPXIOMUYVGZ-UHFFFAOYSA-N		60	1	-0.931522	-0.931522	-15.97	-9.25584	-20.1537	-9.64109	-3.79184	-17.5574	-23.0181	-39.0798	-82.2528
180	Dapsone	Tetraethylene pentamine		MQJKPEGWNLWLTK-UHFFFAOYSA-N	FAGUFWYHJQFNRV-UHFFFAOYSA-N		5	1	-2.6082	-2.6082	-14.7859	-7.65599	-25.6334	-15.5924	-9.59035	-21.5783	-26.0501	-43.94	-121.284
181	Dapsone	Tetraethylene pentamine		MQJKPEGWNLWLTK-UHFFFAOYSA-N	FAGUFWYHJQFNRV-UHFFFAOYSA-N		10	1	-2.43252	-2.43252	-14.9587	-7.72932	-25.532	-15.7113	-9.59759	-21.5917	-25.6563	-43.3269	-120.731
182	Dapsone	Tetraethylene pentamine		MQJKPEGWNLWLTK-UHFFFAOYSA-N	FAGUFWYHJQFNRV-UHFFFAOYSA-N		15	1	-2.26735	-2.26735	-15.1301	-7.80439	-25.4231	-15.8312	-9.60397	-21.6111	-25.2661	-42.7193	-120.187
183	Dapsone	Tetraethylene pentamine		MQJKPEGWNLWLTK-UHFFFAOYSA-N	FAGUFWYHJQFNRV-UHFFFAOYSA-N		20	1	-2.11192	-2.11192	-15.2999	-7.88119	-25.3069	-15.9521	-9.60992	-21.6346	-24.8794	-42.1175	-119.65
184	Dapsone	Tetraethylene pentamine		MQJKPEGWNLWLTK-UHFFFAOYSA-N	FAGUFWYHJQFNRV-UHFFFAOYSA-N		25	1	-1.96554	-1.96554	-15.4682	-7.95972	-25.1837	-16.0739	-9.61584	-21.6606	-24.4964	-41.5216	-119.121
185	Dapsone	Tetraethylene pentamine		MQJKPEGWNLWLTK-UHFFFAOYSA-N	FAGUFWYHJQFNRV-UHFFFAOYSA-N		30	1	-1.82758	-1.82758	-15.635	-8.03994	-25.0537	-16.1967	-9.62211	-21.6875	-24.1172	-40.9316	-118.601
186	Dapsone	Tetraethylene pentamine		MQJKPEGWNLWLTK-UHFFFAOYSA-N	FAGUFWYHJQFNRV-UHFFFAOYSA-N		35	1	-1.69745	-1.69745	-15.8	-8.12182	-24.9172	-16.3203	-9.62911	-21.7139	-23.7418	-40.3477	-118.087
187	Dapsone	Tetraethylene pentamine		MQJKPEGWNLWLTK-UHFFFAOYSA-N	FAGUFWYHJQFNRV-UHFFFAOYSA-N		40	1	-1.57463	-1.57463	-15.9634	-8.20531	-24.7745	-16.4446	-9.63717	-21.7385	-23.3703	-39.7699	-117.582
188	Dapsone	Tetraethylene pentamine		MQJKPEGWNLWLTK-UHFFFAOYSA-N	FAGUFWYHJQFNRV-UHFFFAOYSA-N		45	1	-1.45861	-1.45861	-16.1251	-8.29036	-24.6259	-16.5696	-9.6466	-21.7603	-23.0027	-39.1984	-117.084
189	Dapsone	Tetraethylene pentamine		MQJKPEGWNLWLTK-UHFFFAOYSA-N	FAGUFWYHJQFNRV-UHFFFAOYSA-N		50	1	-1.34896	-1.34896	-16.285	-8.3769	-24.4719	-16.6953	-9.65767	-21.7782	-22.6392	-38.6332	-116.594
190	Dapsone	Tetraethylene pentamine		MQJKPEGWNLWLTK-UHFFFAOYSA-N	FAGUFWYHJQFNRV-UHFFFAOYSA-N		55	1	-1.24524	-1.24524	-16.4431	-8.46484	-24.3129	-16.8215	-9.67061	-21.7916	-22.2797	-38.0743	-116.111
191	Dapsone	Tetraethylene pentamine		MQJKPEGWNLWLTK-UHFFFAOYSA-N	FAGUFWYHJQFNRV-UHFFFAOYSA-N		60	1	-1.1471	-1.1471	-16.5994	-8.55411	-24.1491	-16.9482	-9.68564	-21.7997	-21.9244	-37.5219	-115.636
192	Dapsone	1-Methyl-2-pyrrolidone		MQJKPEGWNLWLTK-UHFFFAOYSA-N	SECXISVLQFMRJM-UHFFFAOYSA-N		10	1	-3.12312	-3.12312	-14.0491	-8.30526	-20.2855	-11.0445	-5.23387	-20.5214	-24.9255	-40.9556	-93.8623
193	Dapsone	1-Methyl-2-pyrrolidone		MQJKPEGWNLWLTK-UHFFFAOYSA-N	SECXISVLQFMRJM-UHFFFAOYSA-N		15	1	-2.72487	-2.72487	-14.2019	-8.37887	-20.2082	-11.1684	-5.28205	-20.4281	-24.5628	-40.3847	-93.4912
194	Dapsone	1-Methyl-2-pyrrolidone		MQJKPEGWNLWLTK-UHFFFAOYSA-N	SECXISVLQFMRJM-UHFFFAOYSA-N		20	1	-2.34185	-2.34185	-14.3524	-8.45256	-20.1257	-11.2911	-5.33036	-20.3336	-24.2054	-39.822	-93.1252
195	Dapsone	1-Methyl-2-pyrrolidone		MQJKPEGWNLWLTK-UHFFFAOYSA-N	SECXISVLQFMRJM-UHFFFAOYSA-N		25	1	-1.97321	-1.97321	-14.5008	-8.52625	-20.0387	-11.4128	-5.37878	-20.2381	-23.8531	-39.2674	-92.7641
196	Dapsone	1-Methyl-2-pyrrolidone		MQJKPEGWNLWLTK-UHFFFAOYSA-N	SECXISVLQFMRJM-UHFFFAOYSA-N		30	1	-1.61816	-1.61816	-14.647	-8.59986	-19.9477	-11.5333	-5.42725	-20.142	-23.5058	-38.7209	-92.4079
197	Dapsone	1-Methyl-2-pyrrolidone		MQJKPEGWNLWLTK-UHFFFAOYSA-N	SECXISVLQFMRJM-UHFFFAOYSA-N		35	1	-1.27597	-1.27597	-14.7911	-8.67331	-19.8532	-11.6527	-5.47575	-20.0453	-23.1635	-38.1822	-92.0566
198	Dapsone	1-Methyl-2-pyrrolidone		MQJKPEGWNLWLTK-UHFFFAOYSA-N	SECXISVLQFMRJM-UHFFFAOYSA-N		40	1	-0.945968	-0.945968	-14.9331	-8.74654	-19.7558	-11.771	-5.52425	-19.9482	-22.8261	-37.6513	-91.71
199	Dapsone	Diethylene Glycol Bis(3-aminopropyl) Ether		MQJKPEGWNLWLTK-UHFFFAOYSA-N	JCEZOHLWDIONSP-UHFFFAOYSA-N		5	1	-2.82649	-2.82649	-13.538	-6.66605	-24.7059	-13.1848	-5.80731	-26.5234	-26.7341	-44.0601	-30.9886
200	Dapsone	Diethylene Glycol Bis(3-aminopropyl) Ether		MQJKPEGWNLWLTK-UHFFFAOYSA-N	JCEZOHLWDIONSP-UHFFFAOYSA-N		10	1	-2.51676	-2.51676	-13.7283	-6.7423	-24.6723	-13.39	-5.87156	-26.5527	-26.302	-43.3879	-30.5013
201	Dapsone	Diethylene Glycol Bis(3-aminopropyl) Ether		MQJKPEGWNLWLTK-UHFFFAOYSA-N	JCEZOHLWDIONSP-UHFFFAOYSA-N		15	1	-2.24757	-2.24757	-13.9169	-6.82099	-24.6256	-13.5942	-5.93814	-26.5699	-25.8739	-42.7218	-30.0204
202	Dapsone	Diethylene Glycol Bis(3-aminopropyl) Ether		MQJKPEGWNLWLTK-UHFFFAOYSA-N	JCEZOHLWDIONSP-UHFFFAOYSA-N		20	1	-2.01535	-2.01535	-14.1037	-6.90213	-24.566	-13.7975	-6.00719	-26.5746	-25.4498	-42.062	-29.5458
203	Dapsone	Diethylene Glycol Bis(3-aminopropyl) Ether		MQJKPEGWNLWLTK-UHFFFAOYSA-N	JCEZOHLWDIONSP-UHFFFAOYSA-N		25	1	-1.81687	-1.81687	-14.2886	-6.98571	-24.494	-13.9997	-6.07884	-26.5667	-25.0298	-41.4088	-29.0775
204	Dapsone	Diethylene Glycol Bis(3-aminopropyl) Ether		MQJKPEGWNLWLTK-UHFFFAOYSA-N	JCEZOHLWDIONSP-UHFFFAOYSA-N		30	1	-1.6492	-1.6492	-14.4716	-7.07172	-24.4101	-14.2007	-6.15316	-26.5464	-24.6142	-40.7622	-28.6155
205	Dapsone	Diethylene Glycol Bis(3-aminopropyl) Ether		MQJKPEGWNLWLTK-UHFFFAOYSA-N	JCEZOHLWDIONSP-UHFFFAOYSA-N		35	1	-1.50967	-1.50967	-14.6526	-7.1601	-24.3146	-14.4004	-6.23024	-26.5137	-24.2029	-40.1225	-28.1596
206	Dapsone	Diethylene Glycol Bis(3-aminopropyl) Ether		MQJKPEGWNLWLTK-UHFFFAOYSA-N	JCEZOHLWDIONSP-UHFFFAOYSA-N		40	1	-1.39586	-1.39586	-14.8316	-7.2508	-24.2081	-14.5988	-6.31011	-26.4686	-23.7961	-39.4896	-27.7099
207	Dapsone	Diethylene Glycol Bis(3-aminopropyl) Ether		MQJKPEGWNLWLTK-UHFFFAOYSA-N	JCEZOHLWDIONSP-UHFFFAOYSA-N		45	1	-1.30558	-1.30558	-15.0084	-7.34374	-24.0912	-14.7956	-6.39281	-26.4115	-23.3939	-38.8639	-27.2662
208	Dapsone	Diethylene Glycol Bis(3-aminopropyl) Ether		MQJKPEGWNLWLTK-UHFFFAOYSA-N	JCEZOHLWDIONSP-UHFFFAOYSA-N		50	1	-1.23683	-1.23683	-15.1829	-7.43881	-23.9645	-14.9909	-6.47834	-26.3425	-22.9963	-38.2454	-26.8284
209	Dapsone	Diethylene Glycol Bis(3-aminopropyl) Ether		MQJKPEGWNLWLTK-UHFFFAOYSA-N	JCEZOHLWDIONSP-UHFFFAOYSA-N		55	1	-1.18776	-1.18776	-15.3553	-7.53591	-23.8287	-15.1846	-6.56666	-26.2621	-22.6036	-37.6341	-26.3966
210	Dapsone	Diethylene Glycol Bis(3-aminopropyl) Ether		MQJKPEGWNLWLTK-UHFFFAOYSA-N	JCEZOHLWDIONSP-UHFFFAOYSA-N		60	1	-1.15673	-1.15673	-15.5254	-7.63491	-23.6844	-15.3765	-6.65772	-26.1707	-22.2156	-37.0303	-25.9705
211	dapsone	methanol	water	MQJKPEGWNLWLTK-UHFFFAOYSA-N	OKKJLVBELUTLKV-UHFFFAOYSA-N	XLYOFNOQVPJJNP-UHFFFAOYSA-N	5	0	-5.87609	-5.87609	-21.9751	-12.111	-35.4632	-7.15884	-0.165914	-25.1408	-18.7209	-36.4709	-20.9256
212	dapsone	methanol	water	MQJKPEGWNLWLTK-UHFFFAOYSA-N	OKKJLVBELUTLKV-UHFFFAOYSA-N	XLYOFNOQVPJJNP-UHFFFAOYSA-N	5	0.058797	-4.81276	-4.81276	-21.4556	-11.9643	-34.1231	-7.21322	-0.289421	-24.8923	-19.1335	-36.7765	-24.1266
213	dapsone	methanol	water	MQJKPEGWNLWLTK-UHFFFAOYSA-N	OKKJLVBELUTLKV-UHFFFAOYSA-N	XLYOFNOQVPJJNP-UHFFFAOYSA-N	5	0.123236	-4.00078	-4.00078	-20.9244	-11.7724	-32.9031	-7.31578	-0.443914	-24.7056	-19.5514	-37.0812	-27.5933
214	dapsone	methanol	water	MQJKPEGWNLWLTK-UHFFFAOYSA-N	OKKJLVBELUTLKV-UHFFFAOYSA-N	XLYOFNOQVPJJNP-UHFFFAOYSA-N	5	0.19417	-3.51456	-3.51456	-20.3947	-11.5508	-31.7954	-7.44399	-0.635709	-24.477	-19.9725	-37.3937	-31.363
215	dapsone	methanol	water	MQJKPEGWNLWLTK-UHFFFAOYSA-N	OKKJLVBELUTLKV-UHFFFAOYSA-N	XLYOFNOQVPJJNP-UHFFFAOYSA-N	5	0.272632	-3.21063	-3.21063	-19.8792	-11.3164	-30.785	-7.59633	-0.871967	-24.1753	-20.3946	-37.7224	-35.4817
216	dapsone	methanol	water	MQJKPEGWNLWLTK-UHFFFAOYSA-N	OKKJLVBELUTLKV-UHFFFAOYSA-N	XLYOFNOQVPJJNP-UHFFFAOYSA-N	5	0.35989	-2.99697	-2.99697	-19.3903	-11.0889	-29.8452	-7.7753	-1.15995	-23.7834	-20.8121	-38.0685	-40.003
217	dapsone	methanol	water	MQJKPEGWNLWLTK-UHFFFAOYSA-N	OKKJLVBELUTLKV-UHFFFAOYSA-N	XLYOFNOQVPJJNP-UHFFFAOYSA-N	5	0.457508	-2.81759	-2.81759	-18.9404	-10.8943	-28.9273	-7.98669	-1.50617	-23.2987	-21.2103	-38.4149	-44.9864
218	dapsone	methanol	water	MQJKPEGWNLWLTK-UHFFFAOYSA-N	OKKJLVBELUTLKV-UHFFFAOYSA-N	XLYOFNOQVPJJNP-UHFFFAOYSA-N	5	0.56745	-2.64685	-2.64685	-18.5432	-10.7741	-27.9311	-8.24152	-1.91767	-22.7354	-21.5573	-38.7118	-50.4955
219	dapsone	methanol	water	MQJKPEGWNLWLTK-UHFFFAOYSA-N	OKKJLVBELUTLKV-UHFFFAOYSA-N	XLYOFNOQVPJJNP-UHFFFAOYSA-N	5	0.692206	-2.50404	-2.50404	-18.2145	-10.7952	-26.6738	-8.56108	-2.40958	-22.1158	-21.7998	-38.8681	-56.6032
220	dapsone	methanol	water	MQJKPEGWNLWLTK-UHFFFAOYSA-N	OKKJLVBELUTLKV-UHFFFAOYSA-N	XLYOFNOQVPJJNP-UHFFFAOYSA-N	5	0.834986	-2.38945	-2.38945	-17.9669	-11.0065	-25.024	-8.98726	-3.01418	-21.4743	-21.8788	-38.7784	-63.4198
221	dapsone	methanol	water	MQJKPEGWNLWLTK-UHFFFAOYSA-N	OKKJLVBELUTLKV-UHFFFAOYSA-N	XLYOFNOQVPJJNP-UHFFFAOYSA-N	5	1	-2.26468	-2.26468	-17.8065	-11.3123	-23.3477	-9.64639	-3.75857	-21.1678	-21.7693	-38.3989	-71.1457
222	dapsone	methanol	water	MQJKPEGWNLWLTK-UHFFFAOYSA-N	OKKJLVBELUTLKV-UHFFFAOYSA-N	XLYOFNOQVPJJNP-UHFFFAOYSA-N	10	0	-5.62719	-5.62719	-22.1377	-12.1714	-35.1978	-7.28229	-0.199704	-25.0136	-18.3773	-35.9478	-20.5434
223	dapsone	methanol	water	MQJKPEGWNLWLTK-UHFFFAOYSA-N	OKKJLVBELUTLKV-UHFFFAOYSA-N	XLYOFNOQVPJJNP-UHFFFAOYSA-N	10	0.058797	-4.63545	-4.63545	-21.6084	-12.0323	-33.8199	-7.33496	-0.325417	-24.7556	-18.8129	-36.2897	-23.7669
224	dapsone	methanol	water	MQJKPEGWNLWLTK-UHFFFAOYSA-N	OKKJLVBELUTLKV-UHFFFAOYSA-N	XLYOFNOQVPJJNP-UHFFFAOYSA-N	10	0.123236	-3.86265	-3.86265	-21.0713	-11.8436	-32.5893	-7.4358	-0.482156	-24.5582	-19.2486	-36.624	-27.2506
225	dapsone	methanol	water	MQJKPEGWNLWLTK-UHFFFAOYSA-N	OKKJLVBELUTLKV-UHFFFAOYSA-N	XLYOFNOQVPJJNP-UHFFFAOYSA-N	10	0.19417	-3.40307	-3.40307	-20.5391	-11.6221	-31.4921	-7.56183	-0.675743	-24.3196	-19.6822	-36.959	-31.0318
226	dapsone	methanol	water	MQJKPEGWNLWLTK-UHFFFAOYSA-N	OKKJLVBELUTLKV-UHFFFAOYSA-N	XLYOFNOQVPJJNP-UHFFFAOYSA-N	10	0.272632	-3.11042	-3.11042	-20.0242	-11.3864	-30.5062	-7.71154	-0.912726	-24.0114	-20.1111	-37.3019	-35.1566
227	dapsone	methanol	water	MQJKPEGWNLWLTK-UHFFFAOYSA-N	OKKJLVBELUTLKV-UHFFFAOYSA-N	XLYOFNOQVPJJNP-UHFFFAOYSA-N	10	0.35989	-2.90274	-2.90274	-19.5382	-11.1582	-29.5954	-7.88759	-1.19977	-23.6193	-20.5295	-37.6527	-39.6782
228	dapsone	methanol	water	MQJKPEGWNLWLTK-UHFFFAOYSA-N	OKKJLVBELUTLKV-UHFFFAOYSA-N	XLYOFNOQVPJJNP-UHFFFAOYSA-N	10	0.457508	-2.72746	-2.72746	-19.0924	-10.9662	-28.6992	-8.09605	-1.54317	-23.1428	-20.9227	-37.9933	-44.6567
229	dapsone	methanol	water	MQJKPEGWNLWLTK-UHFFFAOYSA-N	OKKJLVBELUTLKV-UHFFFAOYSA-N	XLYOFNOQVPJJNP-UHFFFAOYSA-N	10	0.56745	-2.56162	-2.56162	-18.6988	-10.8533	-27.7077	-8.34835	-1.95055	-22.5951	-21.2608	-38.2759	-50.158
230	dapsone	methanol	water	MQJKPEGWNLWLTK-UHFFFAOYSA-N	OKKJLVBELUTLKV-UHFFFAOYSA-N	XLYOFNOQVPJJNP-UHFFFAOYSA-N	10	0.692206	-2.42343	-2.42343	-18.371	-10.8822	-26.4482	-8.66611	-2.43811	-21.9954	-21.495	-38.4165	-56.2597
231	dapsone	methanol	water	MQJKPEGWNLWLTK-UHFFFAOYSA-N	OKKJLVBELUTLKV-UHFFFAOYSA-N	XLYOFNOQVPJJNP-UHFFFAOYSA-N	10	0.834986	-2.31256	-2.31256	-18.1202	-11.0892	-24.8316	-9.0915	-3.03704	-21.3825	-21.5719	-38.3196	-63.0772
232	dapsone	methanol	water	MQJKPEGWNLWLTK-UHFFFAOYSA-N	OKKJLVBELUTLKV-UHFFFAOYSA-N	XLYOFNOQVPJJNP-UHFFFAOYSA-N	10	1	-2.20491	-2.20491	-17.9555	-11.3796	-23.2242	-9.75293	-3.77273	-21.1202	-21.464	-37.939	-70.8084
233	dapsone	methanol	water	MQJKPEGWNLWLTK-UHFFFAOYSA-N	OKKJLVBELUTLKV-UHFFFAOYSA-N	XLYOFNOQVPJJNP-UHFFFAOYSA-N	15	0	-5.39464	-5.39464	-22.2977	-12.2341	-34.9249	-7.40524	-0.234047	-24.887	-18.0403	-35.4356	-20.1685
234	dapsone	methanol	water	MQJKPEGWNLWLTK-UHFFFAOYSA-N	OKKJLVBELUTLKV-UHFFFAOYSA-N	XLYOFNOQVPJJNP-UHFFFAOYSA-N	15	0.058797	-4.45992	-4.45992	-21.7587	-12.1032	-33.5088	-7.45617	-0.361982	-24.6198	-18.4986	-35.8131	-23.4142
235	dapsone	methanol	water	MQJKPEGWNLWLTK-UHFFFAOYSA-N	OKKJLVBELUTLKV-UHFFFAOYSA-N	XLYOFNOQVPJJNP-UHFFFAOYSA-N	15	0.123236	-3.72561	-3.72561	-21.2157	-11.9179	-32.2674	-7.55525	-0.520961	-24.4119	-18.9516	-36.1762	-26.9145
236	dapsone	methanol	water	MQJKPEGWNLWLTK-UHFFFAOYSA-N	OKKJLVBELUTLKV-UHFFFAOYSA-N	XLYOFNOQVPJJNP-UHFFFAOYSA-N	15	0.19417	-3.29328	-3.29328	-20.6812	-11.6967	-31.18	-7.6791	-0.716302	-24.1638	-19.3972	-36.5327	-30.7069
237	dapsone	methanol	water	MQJKPEGWNLWLTK-UHFFFAOYSA-N	OKKJLVBELUTLKV-UHFFFAOYSA-N	XLYOFNOQVPJJNP-UHFFFAOYSA-N	15	0.272632	-3.01534	-3.01534	-20.1668	-11.4598	-30.2168	-7.82619	-0.953958	-23.8495	-19.8326	-36.8891	-34.8372
238	dapsone	methanol	water	MQJKPEGWNLWLTK-UHFFFAOYSA-N	OKKJLVBELUTLKV-UHFFFAOYSA-N	XLYOFNOQVPJJNP-UHFFFAOYSA-N	15	0.35989	-2.81192	-2.81192	-19.6835	-11.2314	-29.3323	-7.99934	-1.24007	-23.4575	-20.2516	-37.2439	-39.359
239	dapsone	methanol	water	MQJKPEGWNLWLTK-UHFFFAOYSA-N	OKKJLVBELUTLKV-UHFFFAOYSA-N	XLYOFNOQVPJJNP-UHFFFAOYSA-N	15	0.457508	-2.64245	-2.64245	-19.2415	-11.0421	-28.4554	-8.2049	-1.58077	-22.9885	-20.64	-37.5787	-44.3328
240	dapsone	methanol	water	MQJKPEGWNLWLTK-UHFFFAOYSA-N	OKKJLVBELUTLKV-UHFFFAOYSA-N	XLYOFNOQVPJJNP-UHFFFAOYSA-N	15	0.56745	-2.48122	-2.48122	-18.8513	-10.936	-27.4695	-8.45467	-1.9843	-22.4549	-20.9697	-37.8479	-49.8268
241	dapsone	methanol	water	MQJKPEGWNLWLTK-UHFFFAOYSA-N	OKKJLVBELUTLKV-UHFFFAOYSA-N	XLYOFNOQVPJJNP-UHFFFAOYSA-N	15	0.692206	-2.34921	-2.34921	-18.5243	-10.9706	-26.2143	-8.77058	-2.46759	-21.874	-21.1964	-37.9741	-55.923
242	dapsone	methanol	water	MQJKPEGWNLWLTK-UHFFFAOYSA-N	OKKJLVBELUTLKV-UHFFFAOYSA-N	XLYOFNOQVPJJNP-UHFFFAOYSA-N	15	0.834986	-2.23792	-2.23792	-18.2704	-11.1712	-24.6372	-9.19512	-3.06064	-21.2892	-21.2715	-37.8706	-62.7414
243	dapsone	methanol	water	MQJKPEGWNLWLTK-UHFFFAOYSA-N	OKKJLVBELUTLKV-UHFFFAOYSA-N	XLYOFNOQVPJJNP-UHFFFAOYSA-N	15	1	-2.14507	-2.14507	-18.1019	-11.4464	-23.0973	-9.85884	-3.78766	-21.0695	-21.1646	-37.4882	-70.4772
244	dapsone	methanol	water	MQJKPEGWNLWLTK-UHFFFAOYSA-N	OKKJLVBELUTLKV-UHFFFAOYSA-N	XLYOFNOQVPJJNP-UHFFFAOYSA-N	20	0	-5.1772	-5.1772	-22.4553	-12.2992	-34.6447	-7.52767	-0.268837	-24.7615	-17.7099	-34.934	-19.8008
245	dapsone	methanol	water	MQJKPEGWNLWLTK-UHFFFAOYSA-N	OKKJLVBELUTLKV-UHFFFAOYSA-N	XLYOFNOQVPJJNP-UHFFFAOYSA-N	20	0.058797	-4.285	-4.285	-21.9066	-12.1769	-33.19	-7.57682	-0.399015	-24.4851	-18.1905	-35.3465	-23.0684
246	dapsone	methanol	water	MQJKPEGWNLWLTK-UHFFFAOYSA-N	OKKJLVBELUTLKV-UHFFFAOYSA-N	XLYOFNOQVPJJNP-UHFFFAOYSA-N	20	0.123236	-3.59894	-3.59894	-21.3578	-11.9953	-31.9376	-7.67412	-0.560239	-24.267	-18.6604	-35.7374	-26.5849
247	dapsone	methanol	water	MQJKPEGWNLWLTK-UHFFFAOYSA-N	OKKJLVBELUTLKV-UHFFFAOYSA-N	XLYOFNOQVPJJNP-UHFFFAOYSA-N	20	0.19417	-3.19192	-3.19192	-20.8209	-11.7745	-30.8592	-7.79577	-0.757306	-24.0098	-19.1174	-36.1145	-30.388
248	dapsone	methanol	water	MQJKPEGWNLWLTK-UHFFFAOYSA-N	OKKJLVBELUTLKV-UHFFFAOYSA-N	XLYOFNOQVPJJNP-UHFFFAOYSA-N	20	0.272632	-2.92191	-2.92191	-20.307	-11.5369	-29.917	-7.94026	-0.995605	-23.6898	-19.5588	-36.4834	-34.5236
249	dapsone	methanol	water	MQJKPEGWNLWLTK-UHFFFAOYSA-N	OKKJLVBELUTLKV-UHFFFAOYSA-N	XLYOFNOQVPJJNP-UHFFFAOYSA-N	20	0.35989	-2.72886	-2.72886	-19.8264	-11.3084	-29.0565	-8.11053	-1.2808	-23.2977	-19.9783	-36.8418	-39.0453
250	dapsone	methanol	water	MQJKPEGWNLWLTK-UHFFFAOYSA-N	OKKJLVBELUTLKV-UHFFFAOYSA-N	XLYOFNOQVPJJNP-UHFFFAOYSA-N	20	0.457508	-2.56288	-2.56288	-19.388	-11.122	-28.1973	-8.31322	-1.61896	-22.8356	-20.3621	-37.1711	-44.0146
251	dapsone	methanol	water	MQJKPEGWNLWLTK-UHFFFAOYSA-N	OKKJLVBELUTLKV-UHFFFAOYSA-N	XLYOFNOQVPJJNP-UHFFFAOYSA-N	20	0.56745	-2.40395	-2.40395	-19.0008	-11.0217	-27.2186	-8.56044	-2.01885	-22.3148	-20.684	-37.4277	-49.5018
252	dapsone	methanol	water	MQJKPEGWNLWLTK-UHFFFAOYSA-N	OKKJLVBELUTLKV-UHFFFAOYSA-N	XLYOFNOQVPJJNP-UHFFFAOYSA-N	20	0.692206	-2.27466	-2.27466	-18.6743	-11.06	-25.9739	-8.87446	-2.49792	-21.7518	-20.9038	-37.5408	-55.5931
253	dapsone	methanol	water	MQJKPEGWNLWLTK-UHFFFAOYSA-N	OKKJLVBELUTLKV-UHFFFAOYSA-N	XLYOFNOQVPJJNP-UHFFFAOYSA-N	20	0.834986	-2.16903	-2.16903	-18.4175	-11.2525	-24.4416	-9.29812	-3.0849	-21.1947	-20.9774	-37.4312	-62.4124
254	dapsone	methanol	water	MQJKPEGWNLWLTK-UHFFFAOYSA-N	OKKJLVBELUTLKV-UHFFFAOYSA-N	XLYOFNOQVPJJNP-UHFFFAOYSA-N	20	1	-2.08527	-2.08527	-18.2456	-11.5127	-22.9675	-9.96413	-3.80329	-21.016	-20.8709	-37.0462	-70.152
255	dapsone	methanol	water	MQJKPEGWNLWLTK-UHFFFAOYSA-N	OKKJLVBELUTLKV-UHFFFAOYSA-N	XLYOFNOQVPJJNP-UHFFFAOYSA-N	25	0	-4.97377	-4.97377	-22.6103	-12.3668	-34.3571	-7.6496	-0.303978	-24.6373	-17.386	-34.4428	-19.4403
256	dapsone	methanol	water	MQJKPEGWNLWLTK-UHFFFAOYSA-N	OKKJLVBELUTLKV-UHFFFAOYSA-N	XLYOFNOQVPJJNP-UHFFFAOYSA-N	25	0.058797	-4.12581	-4.12581	-22.0519	-12.2536	-32.8637	-7.69693	-0.436428	-24.3518	-17.8886	-34.8896	-22.7295
257	dapsone	methanol	water	MQJKPEGWNLWLTK-UHFFFAOYSA-N	OKKJLVBELUTLKV-UHFFFAOYSA-N	XLYOFNOQVPJJNP-UHFFFAOYSA-N	25	0.123236	-3.47703	-3.47703	-21.4974	-12.0758	-31.6003	-7.79241	-0.599904	-24.1238	-18.3748	-35.3075	-26.2617
258	dapsone	methanol	water	MQJKPEGWNLWLTK-UHFFFAOYSA-N	OKKJLVBELUTLKV-UHFFFAOYSA-N	XLYOFNOQVPJJNP-UHFFFAOYSA-N	25	0.19417	-3.0898	-3.0898	-20.9583	-11.8557	-30.5302	-7.91185	-0.798682	-23.8577	-18.8427	-35.7042	-30.0749
259	dapsone	methanol	water	MQJKPEGWNLWLTK-UHFFFAOYSA-N	OKKJLVBELUTLKV-UHFFFAOYSA-N	XLYOFNOQVPJJNP-UHFFFAOYSA-N	25	0.272632	-2.82857	-2.82857	-20.4449	-11.6175	-29.6074	-8.05373	-1.03761	-23.5322	-19.2897	-36.0848	-34.2154
260	dapsone	methanol	water	MQJKPEGWNLWLTK-UHFFFAOYSA-N	OKKJLVBELUTLKV-UHFFFAOYSA-N	XLYOFNOQVPJJNP-UHFFFAOYSA-N	25	0.35989	-2.6413	-2.6413	-19.9668	-11.3893	-28.7689	-8.22114	-1.32194	-23.14	-19.7095	-36.4463	-38.7369
261	dapsone	methanol	water	MQJKPEGWNLWLTK-UHFFFAOYSA-N	OKKJLVBELUTLKV-UHFFFAOYSA-N	XLYOFNOQVPJJNP-UHFFFAOYSA-N	25	0.457508	-2.48585	-2.48585	-19.5318	-11.2056	-27.9263	-8.42097	-1.6577	-22.6841	-20.0888	-36.7699	-43.7019
262	dapsone	methanol	water	MQJKPEGWNLWLTK-UHFFFAOYSA-N	OKKJLVBELUTLKV-UHFFFAOYSA-N	XLYOFNOQVPJJNP-UHFFFAOYSA-N	25	0.56745	-2.33339	-2.33339	-19.1473	-11.1101	-26.9569	-8.66566	-2.05414	-22.1752	-20.4035	-37.0148	-49.1828
263	dapsone	methanol	water	MQJKPEGWNLWLTK-UHFFFAOYSA-N	OKKJLVBELUTLKV-UHFFFAOYSA-N	XLYOFNOQVPJJNP-UHFFFAOYSA-N	25	0.692206	-2.20768	-2.20768	-18.8211	-11.1501	-25.7286	-8.97774	-2.529	-21.6292	-20.6172	-37.1161	-55.2696
264	dapsone	methanol	water	MQJKPEGWNLWLTK-UHFFFAOYSA-N	OKKJLVBELUTLKV-UHFFFAOYSA-N	XLYOFNOQVPJJNP-UHFFFAOYSA-N	25	0.834986	-2.10243	-2.10243	-18.5617	-11.3329	-24.2455	-9.4005	-3.10973	-21.0993	-20.6893	-37.0008	-62.0897
265	dapsone	methanol	water	MQJKPEGWNLWLTK-UHFFFAOYSA-N	OKKJLVBELUTLKV-UHFFFAOYSA-N	XLYOFNOQVPJJNP-UHFFFAOYSA-N	25	1	-2.0256	-2.0256	-18.3867	-11.5784	-22.8351	-10.0688	-3.81955	-20.9601	-20.5828	-36.6127	-69.8326
266	dapsone	methanol	water	MQJKPEGWNLWLTK-UHFFFAOYSA-N	OKKJLVBELUTLKV-UHFFFAOYSA-N	XLYOFNOQVPJJNP-UHFFFAOYSA-N	30	0	-4.78332	-4.78332	-22.7628	-12.4368	-34.0623	-7.77102	-0.339383	-24.5147	-17.0684	-33.9619	-19.0868
267	dapsone	methanol	water	MQJKPEGWNLWLTK-UHFFFAOYSA-N	OKKJLVBELUTLKV-UHFFFAOYSA-N	XLYOFNOQVPJJNP-UHFFFAOYSA-N	30	0.058797	-3.97184	-3.97184	-22.1948	-12.3332	-32.5303	-7.81648	-0.474135	-24.2202	-17.5927	-34.4424	-22.3973
268	dapsone	methanol	water	MQJKPEGWNLWLTK-UHFFFAOYSA-N	OKKJLVBELUTLKV-UHFFFAOYSA-N	XLYOFNOQVPJJNP-UHFFFAOYSA-N	30	0.123236	-3.35605	-3.35605	-21.6347	-12.1595	-31.256	-7.91011	-0.63988	-23.9823	-18.0946	-34.8863	-25.9447
269	dapsone	methanol	water	MQJKPEGWNLWLTK-UHFFFAOYSA-N	OKKJLVBELUTLKV-UHFFFAOYSA-N	XLYOFNOQVPJJNP-UHFFFAOYSA-N	30	0.19417	-2.98801	-2.98801	-21.0934	-11.9402	-30.1937	-8.02731	-0.840364	-23.7076	-18.5729	-35.3015	-29.7676
270	dapsone	methanol	water	MQJKPEGWNLWLTK-UHFFFAOYSA-N	OKKJLVBELUTLKV-UHFFFAOYSA-N	XLYOFNOQVPJJNP-UHFFFAOYSA-N	30	0.272632	-2.74545	-2.74545	-20.5805	-11.7016	-29.2889	-8.16659	-1.07992	-23.3768	-19.0251	-35.6929	-33.9125
271	dapsone	methanol	water	MQJKPEGWNLWLTK-UHFFFAOYSA-N	OKKJLVBELUTLKV-UHFFFAOYSA-N	XLYOFNOQVPJJNP-UHFFFAOYSA-N	30	0.35989	-2.56447	-2.56447	-20.1047	-11.4739	-28.4706	-8.33116	-1.36344	-22.9844	-19.4449	-36.0569	-38.4337
272	dapsone	methanol	water	MQJKPEGWNLWLTK-UHFFFAOYSA-N	OKKJLVBELUTLKV-UHFFFAOYSA-N	XLYOFNOQVPJJNP-UHFFFAOYSA-N	30	0.457508	-2.40916	-2.40916	-19.6729	-11.2926	-27.644	-8.52815	-1.69695	-22.5341	-19.82	-36.3752	-43.3945
273	dapsone	methanol	water	MQJKPEGWNLWLTK-UHFFFAOYSA-N	OKKJLVBELUTLKV-UHFFFAOYSA-N	XLYOFNOQVPJJNP-UHFFFAOYSA-N	30	0.56745	-2.26185	-2.26185	-19.2908	-11.2008	-26.6864	-8.7703	-2.09009	-22.036	-20.1281	-36.6092	-48.8695
274	dapsone	methanol	water	MQJKPEGWNLWLTK-UHFFFAOYSA-N	OKKJLVBELUTLKV-UHFFFAOYSA-N	XLYOFNOQVPJJNP-UHFFFAOYSA-N	30	0.692206	-2.13829	-2.13829	-18.9648	-11.2405	-25.4801	-9.08042	-2.56071	-21.5066	-20.3363	-36.6997	-54.9525
275	dapsone	methanol	water	MQJKPEGWNLWLTK-UHFFFAOYSA-N	OKKJLVBELUTLKV-UHFFFAOYSA-N	XLYOFNOQVPJJNP-UHFFFAOYSA-N	30	0.834986	-2.03848	-2.03848	-18.7029	-11.4124	-24.0492	-9.50226	-3.13503	-21.0036	-20.4069	-36.5791	-61.7733
276	dapsone	methanol	water	MQJKPEGWNLWLTK-UHFFFAOYSA-N	OKKJLVBELUTLKV-UHFFFAOYSA-N	XLYOFNOQVPJJNP-UHFFFAOYSA-N	30	1	-1.96616	-1.96616	-18.5253	-11.6436	-22.7005	-10.1729	-3.83639	-20.9021	-20.3	-36.1875	-69.5189
277	dapsone	methanol	water	MQJKPEGWNLWLTK-UHFFFAOYSA-N	OKKJLVBELUTLKV-UHFFFAOYSA-N	XLYOFNOQVPJJNP-UHFFFAOYSA-N	35	0	-4.60493	-4.60493	-22.9126	-12.5094	-33.7604	-7.89194	-0.374972	-24.3939	-16.7572	-33.4912	-18.7403
278	dapsone	methanol	water	MQJKPEGWNLWLTK-UHFFFAOYSA-N	OKKJLVBELUTLKV-UHFFFAOYSA-N	XLYOFNOQVPJJNP-UHFFFAOYSA-N	35	0.058797	-3.81759	-3.81759	-22.3351	-12.4157	-32.1903	-7.93548	-0.512062	-24.0903	-17.3026	-34.0045	-22.0717
279	dapsone	methanol	water	MQJKPEGWNLWLTK-UHFFFAOYSA-N	OKKJLVBELUTLKV-UHFFFAOYSA-N	XLYOFNOQVPJJNP-UHFFFAOYSA-N	35	0.123236	-3.24596	-3.24596	-21.7697	-12.2462	-30.9053	-8.02722	-0.680096	-23.8427	-17.8198	-34.4734	-25.6337
280	dapsone	methanol	water	MQJKPEGWNLWLTK-UHFFFAOYSA-N	OKKJLVBELUTLKV-UHFFFAOYSA-N	XLYOFNOQVPJJNP-UHFFFAOYSA-N	35	0.19417	-2.89722	-2.89722	-21.2262	-12.0278	-29.8503	-8.14215	-0.882289	-23.5595	-18.308	-34.9062	-29.4658
281	dapsone	methanol	water	MQJKPEGWNLWLTK-UHFFFAOYSA-N	OKKJLVBELUTLKV-UHFFFAOYSA-N	XLYOFNOQVPJJNP-UHFFFAOYSA-N	35	0.272632	-2.66234	-2.66234	-20.7139	-11.7891	-28.9624	-8.27882	-1.12249	-23.2235	-18.7648	-35.3076	-33.6148
282	dapsone	methanol	water	MQJKPEGWNLWLTK-UHFFFAOYSA-N	OKKJLVBELUTLKV-UHFFFAOYSA-N	XLYOFNOQVPJJNP-UHFFFAOYSA-N	35	0.35989	-2.48758	-2.48758	-20.2403	-11.5619	-28.1631	-8.44057	-1.40526	-22.8308	-19.1846	-35.6736	-38.1355
283	dapsone	methanol	water	MQJKPEGWNLWLTK-UHFFFAOYSA-N	OKKJLVBELUTLKV-UHFFFAOYSA-N	XLYOFNOQVPJJNP-UHFFFAOYSA-N	35	0.457508	-2.33517	-2.33517	-19.8113	-11.3827	-27.3523	-8.63474	-1.73665	-22.3855	-19.5556	-35.9866	-43.0923
284	dapsone	methanol	water	MQJKPEGWNLWLTK-UHFFFAOYSA-N	OKKJLVBELUTLKV-UHFFFAOYSA-N	XLYOFNOQVPJJNP-UHFFFAOYSA-N	35	0.56745	-2.1928	-2.1928	-19.4314	-11.2935	-26.409	-8.87434	-2.12661	-21.8976	-19.8576	-36.2106	-48.562
285	dapsone	methanol	water	MQJKPEGWNLWLTK-UHFFFAOYSA-N	OKKJLVBELUTLKV-UHFFFAOYSA-N	XLYOFNOQVPJJNP-UHFFFAOYSA-N	35	0.692206	-2.07495	-2.07495	-19.1054	-11.3309	-25.2297	-9.1825	-2.59294	-21.3843	-20.0609	-36.2914	-54.6414
286	dapsone	methanol	water	MQJKPEGWNLWLTK-UHFFFAOYSA-N	OKKJLVBELUTLKV-UHFFFAOYSA-N	XLYOFNOQVPJJNP-UHFFFAOYSA-N	35	0.834986	-1.97634	-1.97634	-18.8413	-11.4909	-23.8533	-9.60341	-3.16072	-20.9077	-20.1302	-36.1658	-61.4629
287	dapsone	methanol	water	MQJKPEGWNLWLTK-UHFFFAOYSA-N	OKKJLVBELUTLKV-UHFFFAOYSA-N	XLYOFNOQVPJJNP-UHFFFAOYSA-N	35	1	-1.90701	-1.90701	-18.6614	-11.7083	-22.564	-10.2763	-3.85373	-20.8424	-20.0224	-35.7703	-69.2107
288	dapsone	methanol	water	MQJKPEGWNLWLTK-UHFFFAOYSA-N	OKKJLVBELUTLKV-UHFFFAOYSA-N	XLYOFNOQVPJJNP-UHFFFAOYSA-N	40	0	-4.43774	-4.43774	-23.0599	-12.5845	-33.4516	-8.01237	-0.410674	-24.2749	-16.4523	-33.0304	-18.4008
289	dapsone	methanol	water	MQJKPEGWNLWLTK-UHFFFAOYSA-N	OKKJLVBELUTLKV-UHFFFAOYSA-N	XLYOFNOQVPJJNP-UHFFFAOYSA-N	40	0.058797	-3.67305	-3.67305	-22.473	-12.501	-31.8441	-8.05393	-0.550141	-23.9623	-17.0184	-33.5758	-21.7525
290	dapsone	methanol	water	MQJKPEGWNLWLTK-UHFFFAOYSA-N	OKKJLVBELUTLKV-UHFFFAOYSA-N	XLYOFNOQVPJJNP-UHFFFAOYSA-N	40	0.123236	-3.13289	-3.13289	-21.9022	-12.3358	-30.5489	-8.14372	-0.720489	-23.705	-17.5503	-34.0688	-25.3287
291	dapsone	methanol	water	MQJKPEGWNLWLTK-UHFFFAOYSA-N	OKKJLVBELUTLKV-UHFFFAOYSA-N	XLYOFNOQVPJJNP-UHFFFAOYSA-N	40	0.19417	-2.80939	-2.80939	-21.3568	-12.1185	-29.5011	-8.25636	-0.9244	-23.4136	-18.0477	-34.5181	-29.1694
292	dapsone	methanol	water	MQJKPEGWNLWLTK-UHFFFAOYSA-N	OKKJLVBELUTLKV-UHFFFAOYSA-N	XLYOFNOQVPJJNP-UHFFFAOYSA-N	40	0.272632	-2.58369	-2.58369	-20.845	-11.8797	-28.6292	-8.39041	-1.16526	-23.0725	-18.5088	-34.9284	-33.3221
293	dapsone	methanol	water	MQJKPEGWNLWLTK-UHFFFAOYSA-N	OKKJLVBELUTLKV-UHFFFAOYSA-N	XLYOFNOQVPJJNP-UHFFFAOYSA-N	40	0.35989	-2.41206	-2.41206	-20.3735	-11.653	-27.8477	-8.54935	-1.44735	-22.6792	-18.9283	-35.296	-37.8422
294	dapsone	methanol	water	MQJKPEGWNLWLTK-UHFFFAOYSA-N	OKKJLVBELUTLKV-UHFFFAOYSA-N	XLYOFNOQVPJJNP-UHFFFAOYSA-N	40	0.457508	-2.26368	-2.26368	-19.9472	-11.4755	-27.0529	-8.74073	-1.77674	-22.2385	-19.2954	-35.6039	-42.7951
295	dapsone	methanol	water	MQJKPEGWNLWLTK-UHFFFAOYSA-N	OKKJLVBELUTLKV-UHFFFAOYSA-N	XLYOFNOQVPJJNP-UHFFFAOYSA-N	40	0.56745	-2.12831	-2.12831	-19.5692	-11.3875	-26.1268	-8.97779	-2.16361	-21.7601	-19.5918	-35.8187	-48.2599
296	dapsone	methanol	water	MQJKPEGWNLWLTK-UHFFFAOYSA-N	OKKJLVBELUTLKV-UHFFFAOYSA-N	XLYOFNOQVPJJNP-UHFFFAOYSA-N	40	0.692206	-2.01291	-2.01291	-19.2432	-11.4211	-24.9786	-9.28397	-2.62556	-21.2627	-19.7908	-35.8907	-54.3362
297	dapsone	methanol	water	MQJKPEGWNLWLTK-UHFFFAOYSA-N	OKKJLVBELUTLKV-UHFFFAOYSA-N	XLYOFNOQVPJJNP-UHFFFAOYSA-N	40	0.834986	-1.91793	-1.91793	-18.9771	-11.5685	-23.6582	-9.70396	-3.1867	-20.812	-19.8587	-35.7604	-61.1582
298	dapsone	methanol	water	MQJKPEGWNLWLTK-UHFFFAOYSA-N	OKKJLVBELUTLKV-UHFFFAOYSA-N	XLYOFNOQVPJJNP-UHFFFAOYSA-N	40	1	-1.84821	-1.84821	-18.7951	-11.7724	-22.4261	-10.3792	-3.87149	-20.7813	-19.7498	-35.3606	-68.9078
299	dapsone	methanol	water	MQJKPEGWNLWLTK-UHFFFAOYSA-N	OKKJLVBELUTLKV-UHFFFAOYSA-N	XLYOFNOQVPJJNP-UHFFFAOYSA-N	45	0	-4.28096	-4.28096	-23.2044	-12.6621	-33.1362	-8.13232	-0.446424	-24.1581	-16.1536	-32.5794	-18.0681
300	dapsone	methanol	water	MQJKPEGWNLWLTK-UHFFFAOYSA-N	OKKJLVBELUTLKV-UHFFFAOYSA-N	XLYOFNOQVPJJNP-UHFFFAOYSA-N	45	0.058797	-3.52959	-3.52959	-22.6084	-12.5891	-31.4923	-8.17184	-0.58831	-23.8363	-16.74	-33.1561	-21.4398
301	dapsone	methanol	water	MQJKPEGWNLWLTK-UHFFFAOYSA-N	OKKJLVBELUTLKV-UHFFFAOYSA-N	XLYOFNOQVPJJNP-UHFFFAOYSA-N	45	0.123236	-3.03003	-3.03003	-22.0325	-12.4282	-30.1879	-8.25963	-0.760998	-23.5695	-17.2859	-33.672	-25.0295
302	dapsone	methanol	water	MQJKPEGWNLWLTK-UHFFFAOYSA-N	OKKJLVBELUTLKV-UHFFFAOYSA-N	XLYOFNOQVPJJNP-UHFFFAOYSA-N	45	0.19417	-2.72056	-2.72056	-21.4852	-12.212	-29.1472	-8.36994	-0.966641	-23.2698	-17.7919	-34.1368	-28.8783
303	dapsone	methanol	water	MQJKPEGWNLWLTK-UHFFFAOYSA-N	OKKJLVBELUTLKV-UHFFFAOYSA-N	XLYOFNOQVPJJNP-UHFFFAOYSA-N	45	0.272632	-2.50654	-2.50654	-20.9738	-11.9732	-28.2905	-8.50137	-1.20819	-22.9237	-18.2568	-34.5553	-33.0343
304	dapsone	methanol	water	MQJKPEGWNLWLTK-UHFFFAOYSA-N	OKKJLVBELUTLKV-UHFFFAOYSA-N	XLYOFNOQVPJJNP-UHFFFAOYSA-N	45	0.35989	-2.33696	-2.33696	-20.5044	-11.7469	-27.5262	-8.65751	-1.48966	-22.5298	-18.6759	-34.9241	-37.5536
305	dapsone	methanol	water	MQJKPEGWNLWLTK-UHFFFAOYSA-N	OKKJLVBELUTLKV-UHFFFAOYSA-N	XLYOFNOQVPJJNP-UHFFFAOYSA-N	45	0.457508	-2.19525	-2.19525	-20.0805	-11.5706	-26.748	-8.84609	-1.81715	-22.0932	-19.0394	-35.227	-42.5029
306	dapsone	methanol	water	MQJKPEGWNLWLTK-UHFFFAOYSA-N	OKKJLVBELUTLKV-UHFFFAOYSA-N	XLYOFNOQVPJJNP-UHFFFAOYSA-N	45	0.56745	-2.06213	-2.06213	-19.7041	-11.4826	-25.8415	-9.08064	-2.20097	-21.624	-19.3307	-35.4334	-47.9632
307	dapsone	methanol	water	MQJKPEGWNLWLTK-UHFFFAOYSA-N	OKKJLVBELUTLKV-UHFFFAOYSA-N	XLYOFNOQVPJJNP-UHFFFAOYSA-N	45	0.692206	-1.95117	-1.95117	-19.378	-11.5109	-24.7278	-9.38483	-2.65846	-21.1421	-19.5259	-35.4976	-54.0368
308	dapsone	methanol	water	MQJKPEGWNLWLTK-UHFFFAOYSA-N	OKKJLVBELUTLKV-UHFFFAOYSA-N	XLYOFNOQVPJJNP-UHFFFAOYSA-N	45	0.834986	-1.85792	-1.85792	-19.1101	-11.645	-23.4641	-9.80392	-3.21289	-20.7167	-19.5924	-35.3628	-60.8591
309	dapsone	methanol	water	MQJKPEGWNLWLTK-UHFFFAOYSA-N	OKKJLVBELUTLKV-UHFFFAOYSA-N	XLYOFNOQVPJJNP-UHFFFAOYSA-N	45	1	-1.78982	-1.78982	-18.9265	-11.836	-22.2868	-10.4814	-3.88963	-20.7192	-19.482	-34.9583	-68.6101
310	dapsone	methanol	water	MQJKPEGWNLWLTK-UHFFFAOYSA-N	OKKJLVBELUTLKV-UHFFFAOYSA-N	XLYOFNOQVPJJNP-UHFFFAOYSA-N	50	0	-4.13388	-4.13388	-23.3463	-12.7423	-32.8145	-8.25178	-0.482166	-24.0434	-15.861	-32.1381	-17.7421
311	dapsone	methanol	water	MQJKPEGWNLWLTK-UHFFFAOYSA-N	OKKJLVBELUTLKV-UHFFFAOYSA-N	XLYOFNOQVPJJNP-UHFFFAOYSA-N	50	0.058797	-3.39502	-3.39502	-22.7413	-12.6798	-31.1357	-8.2892	-0.626514	-23.7125	-16.4671	-32.7452	-21.1333
312	dapsone	methanol	water	MQJKPEGWNLWLTK-UHFFFAOYSA-N	OKKJLVBELUTLKV-UHFFFAOYSA-N	XLYOFNOQVPJJNP-UHFFFAOYSA-N	50	0.123236	-2.92227	-2.92227	-22.1604	-12.5232	-29.8229	-8.37493	-0.801571	-23.4361	-17.0264	-33.2831	-24.736
313	dapsone	methanol	water	MQJKPEGWNLWLTK-UHFFFAOYSA-N	OKKJLVBELUTLKV-UHFFFAOYSA-N	XLYOFNOQVPJJNP-UHFFFAOYSA-N	50	0.19417	-2.64092	-2.64092	-21.6114	-12.308	-28.7896	-8.48289	-1.00896	-23.1284	-17.5405	-33.7622	-28.5923
314	dapsone	methanol	water	MQJKPEGWNLWLTK-UHFFFAOYSA-N	OKKJLVBELUTLKV-UHFFFAOYSA-N	XLYOFNOQVPJJNP-UHFFFAOYSA-N	50	0.272632	-2.43297	-2.43297	-21.1005	-12.0692	-27.9477	-8.61168	-1.25121	-22.7772	-18.0089	-34.188	-32.7511
315	dapsone	methanol	water	MQJKPEGWNLWLTK-UHFFFAOYSA-N	OKKJLVBELUTLKV-UHFFFAOYSA-N	XLYOFNOQVPJJNP-UHFFFAOYSA-N	50	0.35989	-2.26809	-2.26809	-20.6329	-11.8432	-27.2003	-8.76502	-1.53213	-22.3825	-18.4274	-34.5575	-37.2695
316	dapsone	methanol	water	MQJKPEGWNLWLTK-UHFFFAOYSA-N	OKKJLVBELUTLKV-UHFFFAOYSA-N	XLYOFNOQVPJJNP-UHFFFAOYSA-N	50	0.457508	-2.12942	-2.12942	-20.2112	-11.6674	-26.4392	-8.95084	-1.85779	-21.9497	-18.7874	-34.8557	-42.2154
317	dapsone	methanol	water	MQJKPEGWNLWLTK-UHFFFAOYSA-N	OKKJLVBELUTLKV-UHFFFAOYSA-N	XLYOFNOQVPJJNP-UHFFFAOYSA-N	50	0.56745	-2.00148	-2.00148	-19.8364	-11.5783	-25.5548	-9.18287	-2.23858	-21.4894	-19.0741	-35.0544	-47.6716
318	dapsone	methanol	water	MQJKPEGWNLWLTK-UHFFFAOYSA-N	OKKJLVBELUTLKV-UHFFFAOYSA-N	XLYOFNOQVPJJNP-UHFFFAOYSA-N	50	0.692206	-1.89347	-1.89347	-19.5101	-11.5999	-24.4785	-9.48508	-2.69152	-21.0229	-19.2658	-35.1115	-53.7428
319	dapsone	methanol	water	MQJKPEGWNLWLTK-UHFFFAOYSA-N	OKKJLVBELUTLKV-UHFFFAOYSA-N	XLYOFNOQVPJJNP-UHFFFAOYSA-N	50	0.834986	-1.80162	-1.80162	-19.2407	-11.7205	-23.2714	-9.90329	-3.23921	-20.6222	-19.331	-34.9725	-60.5654
320	dapsone	methanol	water	MQJKPEGWNLWLTK-UHFFFAOYSA-N	OKKJLVBELUTLKV-UHFFFAOYSA-N	XLYOFNOQVPJJNP-UHFFFAOYSA-N	50	1	-1.73189	-1.73189	-19.0557	-11.899	-22.1466	-10.5831	-3.90807	-20.6562	-19.2189	-34.5631	-68.3174
321	dapsone	acetone	water	MQJKPEGWNLWLTK-UHFFFAOYSA-N	CSCPPACGZOOCGX-UHFFFAOYSA-N	XLYOFNOQVPJJNP-UHFFFAOYSA-N	5	0	-5.87609	-5.87609	-21.9751	-12.111	-35.4632	-7.15884	-0.165914	-25.1408	-18.7209	-36.4709	-20.9256
322	dapsone	acetone	water	MQJKPEGWNLWLTK-UHFFFAOYSA-N	CSCPPACGZOOCGX-UHFFFAOYSA-N	XLYOFNOQVPJJNP-UHFFFAOYSA-N	5	0.0333158	-4.55253	-4.55253	-21.2919	-11.8023	-34.1171	-7.11865	-0.219283	-24.8045	-19.2266	-36.799	-23.0519
323	dapsone	acetone	water	MQJKPEGWNLWLTK-UHFFFAOYSA-N	CSCPPACGZOOCGX-UHFFFAOYSA-N	XLYOFNOQVPJJNP-UHFFFAOYSA-N	5	0.0719636	-3.69832	-3.69832	-20.5528	-11.4354	-32.7786	-7.07944	-0.274328	-24.4656	-19.7694	-37.1455	-25.4515
324	dapsone	acetone	water	MQJKPEGWNLWLTK-UHFFFAOYSA-N	CSCPPACGZOOCGX-UHFFFAOYSA-N	XLYOFNOQVPJJNP-UHFFFAOYSA-N	5	0.117335	-3.10358	-3.10358	-19.7778	-11.0207	-31.4832	-7.02662	-0.335607	-24.0554	-20.357	-37.5458	-28.1965
325	dapsone	acetone	water	MQJKPEGWNLWLTK-UHFFFAOYSA-N	CSCPPACGZOOCGX-UHFFFAOYSA-N	XLYOFNOQVPJJNP-UHFFFAOYSA-N	5	0.171351	-2.69165	-2.69165	-18.996	-10.5895	-30.2228	-6.95944	-0.408667	-23.5512	-20.9851	-38.02	-31.3758
326	dapsone	acetone	water	MQJKPEGWNLWLTK-UHFFFAOYSA-N	CSCPPACGZOOCGX-UHFFFAOYSA-N	XLYOFNOQVPJJNP-UHFFFAOYSA-N	5	0.236744	-2.3711	-2.3711	-18.2384	-10.1951	-28.917	-6.88411	-0.505205	-22.9333	-21.6246	-38.5415	-35.0984
327	dapsone	acetone	water	MQJKPEGWNLWLTK-UHFFFAOYSA-N	CSCPPACGZOOCGX-UHFFFAOYSA-N	XLYOFNOQVPJJNP-UHFFFAOYSA-N	5	0.317529	-2.1053	-2.1053	-17.5302	-9.91616	-27.374	-6.8153	-0.658584	-22.1345	-22.2112	-39.0066	-39.5092
328	dapsone	acetone	water	MQJKPEGWNLWLTK-UHFFFAOYSA-N	CSCPPACGZOOCGX-UHFFFAOYSA-N	XLYOFNOQVPJJNP-UHFFFAOYSA-N	5	0.419867	-1.86934	-1.86934	-16.8776	-9.81076	-25.4066	-6.77166	-0.919815	-21.0384	-22.6728	-39.2772	-44.8526
329	dapsone	acetone	water	MQJKPEGWNLWLTK-UHFFFAOYSA-N	CSCPPACGZOOCGX-UHFFFAOYSA-N	XLYOFNOQVPJJNP-UHFFFAOYSA-N	5	0.553711	-1.66374	-1.66374	-16.2552	-9.77278	-23.3055	-6.76659	-1.2615	-19.7918	-23.006	-39.3212	-51.613
330	dapsone	acetone	water	MQJKPEGWNLWLTK-UHFFFAOYSA-N	CSCPPACGZOOCGX-UHFFFAOYSA-N	XLYOFNOQVPJJNP-UHFFFAOYSA-N	5	0.736258	-1.46763	-1.46763	-15.6562	-9.65184	-21.5869	-6.84642	-1.56563	-18.9854	-23.2263	-39.1628	-60.6534
331	dapsone	acetone	water	MQJKPEGWNLWLTK-UHFFFAOYSA-N	CSCPPACGZOOCGX-UHFFFAOYSA-N	XLYOFNOQVPJJNP-UHFFFAOYSA-N	5	1	-1.28211	-1.28211	-15.3691	-9.77123	-20.1255	-7.46868	-2.04841	-19.4869	-22.8825	-38.1881	-73.406
332	dapsone	acetone	water	MQJKPEGWNLWLTK-UHFFFAOYSA-N	CSCPPACGZOOCGX-UHFFFAOYSA-N	XLYOFNOQVPJJNP-UHFFFAOYSA-N	10	0	-5.62719	-5.62719	-22.1377	-12.1714	-35.1978	-7.28229	-0.199704	-25.0136	-18.3773	-35.9478	-20.5434
333	dapsone	acetone	water	MQJKPEGWNLWLTK-UHFFFAOYSA-N	CSCPPACGZOOCGX-UHFFFAOYSA-N	XLYOFNOQVPJJNP-UHFFFAOYSA-N	10	0.0333158	-4.36704	-4.36704	-21.4475	-11.8692	-33.8274	-7.23979	-0.25361	-24.6731	-18.9009	-36.3048	-22.686
334	dapsone	acetone	water	MQJKPEGWNLWLTK-UHFFFAOYSA-N	CSCPPACGZOOCGX-UHFFFAOYSA-N	XLYOFNOQVPJJNP-UHFFFAOYSA-N	10	0.0719636	-3.53313	-3.53313	-20.7038	-11.5059	-32.4842	-7.19813	-0.308681	-24.3314	-19.4584	-36.6761	-25.0986
335	dapsone	acetone	water	MQJKPEGWNLWLTK-UHFFFAOYSA-N	CSCPPACGZOOCGX-UHFFFAOYSA-N	XLYOFNOQVPJJNP-UHFFFAOYSA-N	10	0.117335	-2.96537	-2.96537	-19.9273	-11.0937	-31.1977	-7.14249	-0.368846	-23.9224	-20.0558	-37.0943	-27.8519
336	dapsone	acetone	water	MQJKPEGWNLWLTK-UHFFFAOYSA-N	CSCPPACGZOOCGX-UHFFFAOYSA-N	XLYOFNOQVPJJNP-UHFFFAOYSA-N	10	0.171351	-2.57365	-2.57365	-19.1463	-10.666	-29.9498	-7.07221	-0.43952	-23.4247	-20.6869	-37.5758	-31.0335
337	dapsone	acetone	water	MQJKPEGWNLWLTK-UHFFFAOYSA-N	CSCPPACGZOOCGX-UHFFFAOYSA-N	XLYOFNOQVPJJNP-UHFFFAOYSA-N	10	0.236744	-2.26313	-2.26313	-18.3908	-10.2789	-28.6486	-6.99372	-0.533583	-22.8153	-21.3224	-38.0911	-34.7525
338	dapsone	acetone	water	MQJKPEGWNLWLTK-UHFFFAOYSA-N	CSCPPACGZOOCGX-UHFFFAOYSA-N	XLYOFNOQVPJJNP-UHFFFAOYSA-N	10	0.317529	-2.00516	-2.00516	-17.683	-10.0083	-27.1046	-6.92151	-0.685529	-22.0236	-21.9016	-38.5418	-39.1577
339	dapsone	acetone	water	MQJKPEGWNLWLTK-UHFFFAOYSA-N	CSCPPACGZOOCGX-UHFFFAOYSA-N	XLYOFNOQVPJJNP-UHFFFAOYSA-N	10	0.419867	-1.78146	-1.78146	-17.0265	-9.90075	-25.1662	-6.87368	-0.94258	-20.9468	-22.3605	-38.8031	-44.5007
340	dapsone	acetone	water	MQJKPEGWNLWLTK-UHFFFAOYSA-N	CSCPPACGZOOCGX-UHFFFAOYSA-N	XLYOFNOQVPJJNP-UHFFFAOYSA-N	10	0.553711	-1.57889	-1.57889	-16.3981	-9.84879	-23.13	-6.86451	-1.27502	-19.7404	-22.696	-38.8456	-51.2671
341	dapsone	acetone	water	MQJKPEGWNLWLTK-UHFFFAOYSA-N	CSCPPACGZOOCGX-UHFFFAOYSA-N	XLYOFNOQVPJJNP-UHFFFAOYSA-N	10	0.736258	-1.38817	-1.38817	-15.7951	-9.72161	-21.4498	-6.94239	-1.57589	-18.9529	-22.9147	-38.68	-60.3134
342	dapsone	acetone	water	MQJKPEGWNLWLTK-UHFFFAOYSA-N	CSCPPACGZOOCGX-UHFFFAOYSA-N	XLYOFNOQVPJJNP-UHFFFAOYSA-N	10	1	-1.22291	-1.22291	-15.5056	-9.84423	-19.9943	-7.56488	-2.06706	-19.4166	-22.566	-37.6931	-73.0717
343	dapsone	acetone	water	MQJKPEGWNLWLTK-UHFFFAOYSA-N	CSCPPACGZOOCGX-UHFFFAOYSA-N	XLYOFNOQVPJJNP-UHFFFAOYSA-N	15	0	-5.39464	-5.39464	-22.2977	-12.2341	-34.9249	-7.40524	-0.234047	-24.887	-18.0403	-35.4356	-20.1685
344	dapsone	acetone	water	MQJKPEGWNLWLTK-UHFFFAOYSA-N	CSCPPACGZOOCGX-UHFFFAOYSA-N	XLYOFNOQVPJJNP-UHFFFAOYSA-N	15	0.0333158	-4.18622	-4.18622	-21.6005	-11.9388	-33.5299	-7.36045	-0.288446	-24.5428	-18.5816	-35.8208	-22.3272
345	dapsone	acetone	water	MQJKPEGWNLWLTK-UHFFFAOYSA-N	CSCPPACGZOOCGX-UHFFFAOYSA-N	XLYOFNOQVPJJNP-UHFFFAOYSA-N	15	0.0719636	-3.36937	-3.36937	-20.8525	-11.5793	-32.1816	-7.31637	-0.343503	-24.1988	-19.1532	-36.2161	-24.7524
346	dapsone	acetone	water	MQJKPEGWNLWLTK-UHFFFAOYSA-N	CSCPPACGZOOCGX-UHFFFAOYSA-N	XLYOFNOQVPJJNP-UHFFFAOYSA-N	15	0.117335	-2.83446	-2.83446	-20.0743	-11.1695	-30.9033	-7.25795	-0.402589	-23.791	-19.7599	-36.6512	-27.5136
347	dapsone	acetone	water	MQJKPEGWNLWLTK-UHFFFAOYSA-N	CSCPPACGZOOCGX-UHFFFAOYSA-N	XLYOFNOQVPJJNP-UHFFFAOYSA-N	15	0.171351	-2.45755	-2.45755	-19.2942	-10.7456	-29.6672	-7.18464	-0.471102	-23.2988	-20.3939	-37.1391	-30.6974
348	dapsone	acetone	water	MQJKPEGWNLWLTK-UHFFFAOYSA-N	CSCPPACGZOOCGX-UHFFFAOYSA-N	XLYOFNOQVPJJNP-UHFFFAOYSA-N	15	0.236744	-2.16507	-2.16507	-18.5404	-10.3651	-28.3716	-7.10298	-0.563031	-22.6963	-21.0254	-37.6484	-34.413
349	dapsone	acetone	water	MQJKPEGWNLWLTK-UHFFFAOYSA-N	CSCPPACGZOOCGX-UHFFFAOYSA-N	XLYOFNOQVPJJNP-UHFFFAOYSA-N	15	0.317529	-1.91471	-1.91471	-17.8327	-10.1011	-26.8319	-7.02727	-0.713507	-21.9114	-21.598	-38.0858	-38.813
350	dapsone	acetone	water	MQJKPEGWNLWLTK-UHFFFAOYSA-N	CSCPPACGZOOCGX-UHFFFAOYSA-N	XLYOFNOQVPJJNP-UHFFFAOYSA-N	15	0.419867	-1.69336	-1.69336	-17.1726	-9.98961	-24.9278	-6.97518	-0.965869	-20.8548	-22.0544	-38.3385	-44.1557
351	dapsone	acetone	water	MQJKPEGWNLWLTK-UHFFFAOYSA-N	CSCPPACGZOOCGX-UHFFFAOYSA-N	XLYOFNOQVPJJNP-UHFFFAOYSA-N	15	0.553711	-1.4958	-1.4958	-16.5384	-9.92374	-22.9556	-6.96194	-1.28898	-19.6875	-22.3916	-38.3787	-50.9274
352	dapsone	acetone	water	MQJKPEGWNLWLTK-UHFFFAOYSA-N	CSCPPACGZOOCGX-UHFFFAOYSA-N	XLYOFNOQVPJJNP-UHFFFAOYSA-N	15	0.736258	-1.3165	-1.3165	-15.9318	-9.79059	-21.3124	-7.0378	-1.58645	-18.9185	-22.6082	-38.2052	-59.979
353	dapsone	acetone	water	MQJKPEGWNLWLTK-UHFFFAOYSA-N	CSCPPACGZOOCGX-UHFFFAOYSA-N	XLYOFNOQVPJJNP-UHFFFAOYSA-N	15	1	-1.16291	-1.16291	-15.6399	-9.91623	-19.8636	-7.66035	-2.08538	-19.3475	-22.2543	-37.2057	-72.7423
354	dapsone	acetone	water	MQJKPEGWNLWLTK-UHFFFAOYSA-N	CSCPPACGZOOCGX-UHFFFAOYSA-N	XLYOFNOQVPJJNP-UHFFFAOYSA-N	20	0	-5.1772	-5.1772	-22.4553	-12.2992	-34.6447	-7.52767	-0.268837	-24.7615	-17.7099	-34.934	-19.8008
355	dapsone	acetone	water	MQJKPEGWNLWLTK-UHFFFAOYSA-N	CSCPPACGZOOCGX-UHFFFAOYSA-N	XLYOFNOQVPJJNP-UHFFFAOYSA-N	20	0.0333158	-4.00948	-4.00948	-21.751	-12.0112	-33.2247	-7.48062	-0.3237	-24.4138	-18.2685	-35.3468	-21.9754
356	dapsone	acetone	water	MQJKPEGWNLWLTK-UHFFFAOYSA-N	CSCPPACGZOOCGX-UHFFFAOYSA-N	XLYOFNOQVPJJNP-UHFFFAOYSA-N	20	0.0719636	-3.21983	-3.21983	-20.9987	-11.6556	-31.8711	-7.43416	-0.378721	-24.0677	-18.8538	-35.7651	-24.4128
357	dapsone	acetone	water	MQJKPEGWNLWLTK-UHFFFAOYSA-N	CSCPPACGZOOCGX-UHFFFAOYSA-N	XLYOFNOQVPJJNP-UHFFFAOYSA-N	20	0.117335	-2.71108	-2.71108	-20.2189	-11.2484	-30.6004	-7.373	-0.436794	-23.661	-19.4692	-36.2162	-27.1816
358	dapsone	acetone	water	MQJKPEGWNLWLTK-UHFFFAOYSA-N	CSCPPACGZOOCGX-UHFFFAOYSA-N	XLYOFNOQVPJJNP-UHFFFAOYSA-N	20	0.171351	-2.34285	-2.34285	-19.4395	-10.828	-29.3757	-7.29668	-0.503387	-23.1735	-20.1057	-36.7098	-30.3673
359	dapsone	acetone	water	MQJKPEGWNLWLTK-UHFFFAOYSA-N	CSCPPACGZOOCGX-UHFFFAOYSA-N	XLYOFNOQVPJJNP-UHFFFAOYSA-N	20	0.236744	-2.06303	-2.06303	-18.6873	-10.4535	-28.0872	-7.21184	-0.593489	-22.5767	-20.7336	-37.2133	-34.0795
360	dapsone	acetone	water	MQJKPEGWNLWLTK-UHFFFAOYSA-N	CSCPPACGZOOCGX-UHFFFAOYSA-N	XLYOFNOQVPJJNP-UHFFFAOYSA-N	20	0.317529	-1.82246	-1.82246	-17.9795	-10.1944	-26.5569	-7.13256	-0.74241	-21.7982	-21.3	-37.6384	-38.4748
361	dapsone	acetone	water	MQJKPEGWNLWLTK-UHFFFAOYSA-N	CSCPPACGZOOCGX-UHFFFAOYSA-N	XLYOFNOQVPJJNP-UHFFFAOYSA-N	20	0.419867	-1.60502	-1.60502	-17.3157	-10.0773	-24.6918	-7.07616	-0.98962	-20.7625	-21.7542	-37.883	-43.8174
362	dapsone	acetone	water	MQJKPEGWNLWLTK-UHFFFAOYSA-N	CSCPPACGZOOCGX-UHFFFAOYSA-N	XLYOFNOQVPJJNP-UHFFFAOYSA-N	20	0.553711	-1.41601	-1.41601	-16.6763	-9.99768	-22.7822	-7.05888	-1.30335	-19.6334	-22.0927	-37.9204	-50.5937
363	dapsone	acetone	water	MQJKPEGWNLWLTK-UHFFFAOYSA-N	CSCPPACGZOOCGX-UHFFFAOYSA-N	XLYOFNOQVPJJNP-UHFFFAOYSA-N	20	0.736258	-1.24649	-1.24649	-16.0662	-9.85879	-21.1749	-7.13265	-1.59729	-18.8824	-22.3067	-37.7384	-59.6498
364	dapsone	acetone	water	MQJKPEGWNLWLTK-UHFFFAOYSA-N	CSCPPACGZOOCGX-UHFFFAOYSA-N	XLYOFNOQVPJJNP-UHFFFAOYSA-N	20	1	-1.1023	-1.1023	-15.7721	-9.98721	-19.7337	-7.75512	-2.10334	-19.2795	-21.9474	-36.7257	-72.4175
365	dapsone	acetone	water	MQJKPEGWNLWLTK-UHFFFAOYSA-N	CSCPPACGZOOCGX-UHFFFAOYSA-N	XLYOFNOQVPJJNP-UHFFFAOYSA-N	25	0	-4.97377	-4.97377	-22.6103	-12.3668	-34.3571	-7.6496	-0.303978	-24.6373	-17.386	-34.4428	-19.4403
366	dapsone	acetone	water	MQJKPEGWNLWLTK-UHFFFAOYSA-N	CSCPPACGZOOCGX-UHFFFAOYSA-N	XLYOFNOQVPJJNP-UHFFFAOYSA-N	25	0.0333158	-3.83594	-3.83594	-21.899	-12.0863	-32.9119	-7.60029	-0.359286	-24.2865	-17.9616	-34.8826	-21.6305
367	dapsone	acetone	water	MQJKPEGWNLWLTK-UHFFFAOYSA-N	CSCPPACGZOOCGX-UHFFFAOYSA-N	XLYOFNOQVPJJNP-UHFFFAOYSA-N	25	0.0719636	-3.07878	-3.07878	-21.1424	-11.7349	-31.5528	-7.55147	-0.414269	-23.9383	-18.56	-35.323	-24.0797
368	dapsone	acetone	water	MQJKPEGWNLWLTK-UHFFFAOYSA-N	CSCPPACGZOOCGX-UHFFFAOYSA-N	XLYOFNOQVPJJNP-UHFFFAOYSA-N	25	0.117335	-2.58821	-2.58821	-20.3612	-11.3304	-30.2894	-7.48762	-0.471417	-23.5325	-19.1837	-35.7891	-26.8556
369	dapsone	acetone	water	MQJKPEGWNLWLTK-UHFFFAOYSA-N	CSCPPACGZOOCGX-UHFFFAOYSA-N	XLYOFNOQVPJJNP-UHFFFAOYSA-N	25	0.171351	-2.23099	-2.23099	-19.5824	-10.9134	-29.076	-7.40832	-0.536338	-23.0488	-19.8224	-36.2878	-30.0429
370	dapsone	acetone	water	MQJKPEGWNLWLTK-UHFFFAOYSA-N	CSCPPACGZOOCGX-UHFFFAOYSA-N	XLYOFNOQVPJJNP-UHFFFAOYSA-N	25	0.236744	-1.96819	-1.96819	-18.8315	-10.544	-27.7965	-7.32027	-0.624883	-22.4564	-20.4467	-36.7855	-33.7521
371	dapsone	acetone	water	MQJKPEGWNLWLTK-UHFFFAOYSA-N	CSCPPACGZOOCGX-UHFFFAOYSA-N	XLYOFNOQVPJJNP-UHFFFAOYSA-N	25	0.317529	-1.7263	-1.7263	-18.1235	-10.2879	-26.2806	-7.23735	-0.772123	-21.6845	-21.0076	-37.1992	-38.1431
372	dapsone	acetone	water	MQJKPEGWNLWLTK-UHFFFAOYSA-N	CSCPPACGZOOCGX-UHFFFAOYSA-N	XLYOFNOQVPJJNP-UHFFFAOYSA-N	25	0.419867	-1.52404	-1.52404	-17.4561	-10.1638	-24.4585	-7.17662	-1.01377	-20.6703	-21.4598	-37.4363	-43.4854
373	dapsone	acetone	water	MQJKPEGWNLWLTK-UHFFFAOYSA-N	CSCPPACGZOOCGX-UHFFFAOYSA-N	XLYOFNOQVPJJNP-UHFFFAOYSA-N	25	0.553711	-1.34457	-1.34457	-16.8118	-10.0706	-22.6102	-7.15534	-1.31812	-19.5782	-21.799	-37.4703	-50.2658
374	dapsone	acetone	water	MQJKPEGWNLWLTK-UHFFFAOYSA-N	CSCPPACGZOOCGX-UHFFFAOYSA-N	XLYOFNOQVPJJNP-UHFFFAOYSA-N	25	0.736258	-1.17947	-1.17947	-16.1986	-9.9262	-21.0376	-7.22695	-1.60841	-18.8447	-22.0101	-37.2792	-59.3259
375	dapsone	acetone	water	MQJKPEGWNLWLTK-UHFFFAOYSA-N	CSCPPACGZOOCGX-UHFFFAOYSA-N	XLYOFNOQVPJJNP-UHFFFAOYSA-N	25	1	-1.04124	-1.04124	-15.9023	-10.0572	-19.6048	-7.8492	-2.12095	-19.2126	-21.645	-36.2528	-72.0974
376	dapsone	acetone	water	MQJKPEGWNLWLTK-UHFFFAOYSA-N	CSCPPACGZOOCGX-UHFFFAOYSA-N	XLYOFNOQVPJJNP-UHFFFAOYSA-N	30	0	-4.78332	-4.78332	-22.7628	-12.4368	-34.0623	-7.77102	-0.339383	-24.5147	-17.0684	-33.9619	-19.0868
377	dapsone	acetone	water	MQJKPEGWNLWLTK-UHFFFAOYSA-N	CSCPPACGZOOCGX-UHFFFAOYSA-N	XLYOFNOQVPJJNP-UHFFFAOYSA-N	30	0.0333158	-3.6751	-3.6751	-22.0445	-12.1643	-32.5918	-7.71947	-0.395125	-24.1608	-17.6606	-34.4281	-21.2924
378	dapsone	acetone	water	MQJKPEGWNLWLTK-UHFFFAOYSA-N	CSCPPACGZOOCGX-UHFFFAOYSA-N	XLYOFNOQVPJJNP-UHFFFAOYSA-N	30	0.0719636	-2.94006	-2.94006	-21.2837	-11.8172	-31.2272	-7.6683	-0.450086	-23.8107	-18.2718	-34.8896	-23.7529
379	dapsone	acetone	water	MQJKPEGWNLWLTK-UHFFFAOYSA-N	CSCPPACGZOOCGX-UHFFFAOYSA-N	XLYOFNOQVPJJNP-UHFFFAOYSA-N	30	0.117335	-2.46395	-2.46395	-20.5011	-11.4154	-29.9709	-7.60179	-0.506417	-23.4055	-18.9032	-35.3697	-26.5356
380	dapsone	acetone	water	MQJKPEGWNLWLTK-UHFFFAOYSA-N	CSCPPACGZOOCGX-UHFFFAOYSA-N	XLYOFNOQVPJJNP-UHFFFAOYSA-N	30	0.171351	-2.12645	-2.12645	-19.7229	-11.0015	-28.769	-7.51953	-0.569914	-22.9247	-19.5438	-35.8727	-29.7243
381	dapsone	acetone	water	MQJKPEGWNLWLTK-UHFFFAOYSA-N	CSCPPACGZOOCGX-UHFFFAOYSA-N	XLYOFNOQVPJJNP-UHFFFAOYSA-N	30	0.236744	-1.8729	-1.8729	-18.9731	-10.6362	-27.5007	-7.42825	-0.657127	-22.3359	-20.1647	-36.3648	-33.4304
382	dapsone	acetone	water	MQJKPEGWNLWLTK-UHFFFAOYSA-N	CSCPPACGZOOCGX-UHFFFAOYSA-N	XLYOFNOQVPJJNP-UHFFFAOYSA-N	30	0.317529	-1.64302	-1.64302	-18.2646	-10.3815	-26.004	-7.34163	-0.802532	-21.5705	-20.7205	-36.768	-37.8175
383	dapsone	acetone	water	MQJKPEGWNLWLTK-UHFFFAOYSA-N	CSCPPACGZOOCGX-UHFFFAOYSA-N	XLYOFNOQVPJJNP-UHFFFAOYSA-N	30	0.419867	-1.44612	-1.44612	-17.5939	-10.2492	-24.2279	-7.27657	-1.03826	-20.5783	-21.1709	-36.9981	-43.1597
384	dapsone	acetone	water	MQJKPEGWNLWLTK-UHFFFAOYSA-N	CSCPPACGZOOCGX-UHFFFAOYSA-N	XLYOFNOQVPJJNP-UHFFFAOYSA-N	30	0.553711	-1.27157	-1.27157	-16.9451	-10.1426	-22.4394	-7.25133	-1.33326	-19.5219	-21.5104	-37.0282	-49.9436
385	dapsone	acetone	water	MQJKPEGWNLWLTK-UHFFFAOYSA-N	CSCPPACGZOOCGX-UHFFFAOYSA-N	XLYOFNOQVPJJNP-UHFFFAOYSA-N	30	0.736258	-1.11036	-1.11036	-16.3289	-9.99282	-20.9007	-7.32072	-1.61979	-18.8057	-21.7182	-36.8275	-59.0071
386	dapsone	acetone	water	MQJKPEGWNLWLTK-UHFFFAOYSA-N	CSCPPACGZOOCGX-UHFFFAOYSA-N	XLYOFNOQVPJJNP-UHFFFAOYSA-N	30	1	-0.979881	-0.979881	-16.0306	-10.1261	-19.4772	-7.94261	-2.1382	-19.147	-21.347	-35.7869	-71.7817
387	dapsone	acetone	water	MQJKPEGWNLWLTK-UHFFFAOYSA-N	CSCPPACGZOOCGX-UHFFFAOYSA-N	XLYOFNOQVPJJNP-UHFFFAOYSA-N	35	0	-4.60493	-4.60493	-22.9126	-12.5094	-33.7604	-7.89194	-0.374972	-24.3939	-16.7572	-33.4912	-18.7403
388	dapsone	acetone	water	MQJKPEGWNLWLTK-UHFFFAOYSA-N	CSCPPACGZOOCGX-UHFFFAOYSA-N	XLYOFNOQVPJJNP-UHFFFAOYSA-N	35	0.0333158	-3.52042	-3.52042	-22.1874	-12.245	-32.2648	-7.83815	-0.431148	-24.037	-17.3657	-33.9829	-20.9609
389	dapsone	acetone	water	MQJKPEGWNLWLTK-UHFFFAOYSA-N	CSCPPACGZOOCGX-UHFFFAOYSA-N	XLYOFNOQVPJJNP-UHFFFAOYSA-N	35	0.0719636	-2.80521	-2.80521	-21.4227	-11.9024	-30.8949	-7.78465	-0.486117	-23.685	-17.9889	-34.4646	-23.4324
390	dapsone	acetone	water	MQJKPEGWNLWLTK-UHFFFAOYSA-N	CSCPPACGZOOCGX-UHFFFAOYSA-N	XLYOFNOQVPJJNP-UHFFFAOYSA-N	35	0.117335	-2.35232	-2.35232	-20.6386	-11.5032	-29.6458	-7.71549	-0.541754	-23.28	-18.6275	-34.9578	-26.2213
391	dapsone	acetone	water	MQJKPEGWNLWLTK-UHFFFAOYSA-N	CSCPPACGZOOCGX-UHFFFAOYSA-N	XLYOFNOQVPJJNP-UHFFFAOYSA-N	35	0.171351	-2.02646	-2.02646	-19.8609	-11.0922	-28.4559	-7.63029	-0.604066	-22.8013	-19.2698	-35.4645	-29.4113
392	dapsone	acetone	water	MQJKPEGWNLWLTK-UHFFFAOYSA-N	CSCPPACGZOOCGX-UHFFFAOYSA-N	XLYOFNOQVPJJNP-UHFFFAOYSA-N	35	0.236744	-1.78331	-1.78331	-19.1121	-10.7301	-27.2011	-7.53576	-0.69013	-22.2153	-19.8875	-35.9511	-33.1145
393	dapsone	acetone	water	MQJKPEGWNLWLTK-UHFFFAOYSA-N	CSCPPACGZOOCGX-UHFFFAOYSA-N	XLYOFNOQVPJJNP-UHFFFAOYSA-N	35	0.317529	-1.56225	-1.56225	-18.4031	-10.4751	-25.7278	-7.44539	-0.83352	-21.4567	-20.4387	-36.3445	-37.4979
394	dapsone	acetone	water	MQJKPEGWNLWLTK-UHFFFAOYSA-N	CSCPPACGZOOCGX-UHFFFAOYSA-N	XLYOFNOQVPJJNP-UHFFFAOYSA-N	35	0.419867	-1.36978	-1.36978	-17.7291	-10.3334	-24.0003	-7.37601	-1.06303	-20.4867	-20.8874	-36.568	-42.8399
395	dapsone	acetone	water	MQJKPEGWNLWLTK-UHFFFAOYSA-N	CSCPPACGZOOCGX-UHFFFAOYSA-N	XLYOFNOQVPJJNP-UHFFFAOYSA-N	35	0.553711	-1.19832	-1.19832	-17.0762	-10.2137	-22.27	-7.34685	-1.34875	-19.4649	-21.2267	-36.5937	-49.6268
396	dapsone	acetone	water	MQJKPEGWNLWLTK-UHFFFAOYSA-N	CSCPPACGZOOCGX-UHFFFAOYSA-N	XLYOFNOQVPJJNP-UHFFFAOYSA-N	35	0.736258	-1.04721	-1.04721	-16.4572	-10.0587	-20.7643	-7.41396	-1.63142	-18.7654	-21.4308	-36.3829	-58.6931
397	dapsone	acetone	water	MQJKPEGWNLWLTK-UHFFFAOYSA-N	CSCPPACGZOOCGX-UHFFFAOYSA-N	XLYOFNOQVPJJNP-UHFFFAOYSA-N	35	1	-0.91834	-0.91834	-16.157	-10.194	-19.3509	-8.03538	-2.15509	-19.0825	-21.0534	-35.3279	-71.4705
398	dapsone	acetone	water	MQJKPEGWNLWLTK-UHFFFAOYSA-N	CSCPPACGZOOCGX-UHFFFAOYSA-N	XLYOFNOQVPJJNP-UHFFFAOYSA-N	40	0	-4.43774	-4.43774	-23.0599	-12.5845	-33.4516	-8.01237	-0.410674	-24.2749	-16.4523	-33.0304	-18.4008
399	dapsone	acetone	water	MQJKPEGWNLWLTK-UHFFFAOYSA-N	CSCPPACGZOOCGX-UHFFFAOYSA-N	XLYOFNOQVPJJNP-UHFFFAOYSA-N	40	0.0333158	-3.36161	-3.36161	-22.3279	-12.3285	-31.9314	-7.95634	-0.467293	-23.9152	-17.0766	-33.547	-20.6361
400	dapsone	acetone	water	MQJKPEGWNLWLTK-UHFFFAOYSA-N	CSCPPACGZOOCGX-UHFFFAOYSA-N	XLYOFNOQVPJJNP-UHFFFAOYSA-N	40	0.0719636	-2.67428	-2.67428	-21.5592	-11.9904	-30.5566	-7.90051	-0.522313	-23.5612	-17.7114	-34.048	-23.118
401	dapsone	acetone	water	MQJKPEGWNLWLTK-UHFFFAOYSA-N	CSCPPACGZOOCGX-UHFFFAOYSA-N	XLYOFNOQVPJJNP-UHFFFAOYSA-N	40	0.117335	-2.24283	-2.24283	-20.7738	-11.5939	-29.3147	-7.82872	-0.577388	-23.1561	-18.3567	-34.5531	-25.9128
402	dapsone	acetone	water	MQJKPEGWNLWLTK-UHFFFAOYSA-N	CSCPPACGZOOCGX-UHFFFAOYSA-N	XLYOFNOQVPJJNP-UHFFFAOYSA-N	40	0.171351	-1.93144	-1.93144	-19.9965	-11.1852	-28.1376	-7.74058	-0.63874	-22.6787	-19.0002	-35.063	-29.1036
403	dapsone	acetone	water	MQJKPEGWNLWLTK-UHFFFAOYSA-N	CSCPPACGZOOCGX-UHFFFAOYSA-N	XLYOFNOQVPJJNP-UHFFFAOYSA-N	40	0.236744	-1.70006	-1.70006	-19.2486	-10.8252	-26.8987	-7.64278	-0.723792	-22.0948	-19.6148	-35.5442	-32.804
404	dapsone	acetone	water	MQJKPEGWNLWLTK-UHFFFAOYSA-N	CSCPPACGZOOCGX-UHFFFAOYSA-N	XLYOFNOQVPJJNP-UHFFFAOYSA-N	40	0.317529	-1.48241	-1.48241	-18.5389	-10.5684	-25.4527	-7.54863	-0.864973	-21.3433	-20.1618	-35.9284	-37.1841
405	dapsone	acetone	water	MQJKPEGWNLWLTK-UHFFFAOYSA-N	CSCPPACGZOOCGX-UHFFFAOYSA-N	XLYOFNOQVPJJNP-UHFFFAOYSA-N	40	0.419867	-1.29809	-1.29809	-17.8619	-10.4165	-23.7757	-7.47493	-1.08801	-20.3957	-20.6089	-36.1456	-42.5258
406	dapsone	acetone	water	MQJKPEGWNLWLTK-UHFFFAOYSA-N	CSCPPACGZOOCGX-UHFFFAOYSA-N	XLYOFNOQVPJJNP-UHFFFAOYSA-N	40	0.553711	-1.12866	-1.12866	-17.2051	-10.2839	-22.1021	-7.44192	-1.36456	-19.4072	-20.9477	-36.1665	-49.3153
407	dapsone	acetone	water	MQJKPEGWNLWLTK-UHFFFAOYSA-N	CSCPPACGZOOCGX-UHFFFAOYSA-N	XLYOFNOQVPJJNP-UHFFFAOYSA-N	40	0.736258	-0.9859	-0.9859	-16.5836	-10.1237	-20.6287	-7.50669	-1.64329	-18.7239	-21.1479	-35.9454	-58.384
408	dapsone	acetone	water	MQJKPEGWNLWLTK-UHFFFAOYSA-N	CSCPPACGZOOCGX-UHFFFAOYSA-N	XLYOFNOQVPJJNP-UHFFFAOYSA-N	40	1	-0.856731	-0.856731	-16.2815	-10.2609	-19.226	-8.12753	-2.17162	-19.0193	-20.7641	-34.8756	-71.1635
409	dapsone	acetone	water	MQJKPEGWNLWLTK-UHFFFAOYSA-N	CSCPPACGZOOCGX-UHFFFAOYSA-N	XLYOFNOQVPJJNP-UHFFFAOYSA-N	45	0	-4.28096	-4.28096	-23.2044	-12.6621	-33.1362	-8.13232	-0.446424	-24.1581	-16.1536	-32.5794	-18.0681
410	dapsone	acetone	water	MQJKPEGWNLWLTK-UHFFFAOYSA-N	CSCPPACGZOOCGX-UHFFFAOYSA-N	XLYOFNOQVPJJNP-UHFFFAOYSA-N	45	0.0333158	-3.21846	-3.21846	-22.4658	-12.4148	-31.592	-8.07403	-0.503503	-23.7955	-16.7933	-33.1202	-20.3177
411	dapsone	acetone	water	MQJKPEGWNLWLTK-UHFFFAOYSA-N	CSCPPACGZOOCGX-UHFFFAOYSA-N	XLYOFNOQVPJJNP-UHFFFAOYSA-N	45	0.0719636	-2.54531	-2.54531	-21.6933	-12.0811	-30.2128	-8.01588	-0.558629	-23.4394	-17.4391	-33.6394	-22.8097
412	dapsone	acetone	water	MQJKPEGWNLWLTK-UHFFFAOYSA-N	CSCPPACGZOOCGX-UHFFFAOYSA-N	XLYOFNOQVPJJNP-UHFFFAOYSA-N	45	0.117335	-2.13703	-2.13703	-20.9067	-11.6871	-28.9788	-7.94146	-0.613279	-23.0337	-18.0905	-34.1556	-25.6097
413	dapsone	acetone	water	MQJKPEGWNLWLTK-UHFFFAOYSA-N	CSCPPACGZOOCGX-UHFFFAOYSA-N	XLYOFNOQVPJJNP-UHFFFAOYSA-N	45	0.171351	-1.83209	-1.83209	-20.1299	-11.2804	-27.8154	-7.85039	-0.673875	-22.557	-18.7351	-34.6679	-28.8012
414	dapsone	acetone	water	MQJKPEGWNLWLTK-UHFFFAOYSA-N	CSCPPACGZOOCGX-UHFFFAOYSA-N	XLYOFNOQVPJJNP-UHFFFAOYSA-N	45	0.236744	-1.61744	-1.61744	-19.3825	-10.9214	-26.5948	-7.7493	-0.758009	-21.9748	-19.3467	-35.1438	-32.4989
415	dapsone	acetone	water	MQJKPEGWNLWLTK-UHFFFAOYSA-N	CSCPPACGZOOCGX-UHFFFAOYSA-N	XLYOFNOQVPJJNP-UHFFFAOYSA-N	45	0.317529	-1.40705	-1.40705	-18.6721	-10.6613	-25.1795	-7.65133	-0.896778	-21.2307	-19.8898	-35.5196	-36.8758
416	dapsone	acetone	water	MQJKPEGWNLWLTK-UHFFFAOYSA-N	CSCPPACGZOOCGX-UHFFFAOYSA-N	XLYOFNOQVPJJNP-UHFFFAOYSA-N	45	0.419867	-1.22827	-1.22827	-17.9923	-10.4985	-23.5543	-7.57336	-1.11314	-20.3056	-20.3354	-35.7308	-42.2174
417	dapsone	acetone	water	MQJKPEGWNLWLTK-UHFFFAOYSA-N	CSCPPACGZOOCGX-UHFFFAOYSA-N	XLYOFNOQVPJJNP-UHFFFAOYSA-N	45	0.553711	-1.06712	-1.06712	-17.332	-10.3532	-21.9357	-7.53652	-1.38065	-19.349	-20.6733	-35.7465	-49.009
418	dapsone	acetone	water	MQJKPEGWNLWLTK-UHFFFAOYSA-N	CSCPPACGZOOCGX-UHFFFAOYSA-N	XLYOFNOQVPJJNP-UHFFFAOYSA-N	45	0.736258	-0.926282	-0.926282	-16.7081	-10.188	-20.4938	-7.59892	-1.65538	-18.6816	-20.8694	-35.5147	-58.0796
419	dapsone	acetone	water	MQJKPEGWNLWLTK-UHFFFAOYSA-N	CSCPPACGZOOCGX-UHFFFAOYSA-N	XLYOFNOQVPJJNP-UHFFFAOYSA-N	45	1	-0.795151	-0.795151	-16.4043	-10.3268	-19.1027	-8.21908	-2.18779	-18.9574	-20.4789	-34.4299	-70.8607
420	dapsone	acetone	water	MQJKPEGWNLWLTK-UHFFFAOYSA-N	CSCPPACGZOOCGX-UHFFFAOYSA-N	XLYOFNOQVPJJNP-UHFFFAOYSA-N	50	0	-4.13388	-4.13388	-23.3463	-12.7423	-32.8145	-8.25178	-0.482166	-24.0434	-15.861	-32.1381	-17.7421
421	dapsone	acetone	water	MQJKPEGWNLWLTK-UHFFFAOYSA-N	CSCPPACGZOOCGX-UHFFFAOYSA-N	XLYOFNOQVPJJNP-UHFFFAOYSA-N	50	0.0333158	-3.06931	-3.06931	-22.6012	-12.5036	-31.2473	-8.19124	-0.539729	-23.6779	-16.5157	-32.7022	-20.0057
422	dapsone	acetone	water	MQJKPEGWNLWLTK-UHFFFAOYSA-N	CSCPPACGZOOCGX-UHFFFAOYSA-N	XLYOFNOQVPJJNP-UHFFFAOYSA-N	50	0.0719636	-2.42585	-2.42585	-21.8251	-12.1744	-29.8645	-8.13076	-0.595023	-23.3196	-17.1719	-33.2387	-22.5071
423	dapsone	acetone	water	MQJKPEGWNLWLTK-UHFFFAOYSA-N	CSCPPACGZOOCGX-UHFFFAOYSA-N	XLYOFNOQVPJJNP-UHFFFAOYSA-N	50	0.117335	-2.0355	-2.0355	-21.0373	-11.7826	-28.639	-8.05371	-0.649385	-22.913	-17.8289	-33.7649	-25.312
424	dapsone	acetone	water	MQJKPEGWNLWLTK-UHFFFAOYSA-N	CSCPPACGZOOCGX-UHFFFAOYSA-N	XLYOFNOQVPJJNP-UHFFFAOYSA-N	50	0.171351	-1.7416	-1.7416	-20.2608	-11.3773	-27.4904	-7.9597	-0.709405	-22.4363	-18.4743	-34.2791	-28.504
425	dapsone	acetone	water	MQJKPEGWNLWLTK-UHFFFAOYSA-N	CSCPPACGZOOCGX-UHFFFAOYSA-N	XLYOFNOQVPJJNP-UHFFFAOYSA-N	50	0.236744	-1.53387	-1.53387	-19.5141	-11.0184	-26.2904	-7.85529	-0.792673	-21.8555	-19.083	-34.7499	-32.199
426	dapsone	acetone	water	MQJKPEGWNLWLTK-UHFFFAOYSA-N	CSCPPACGZOOCGX-UHFFFAOYSA-N	XLYOFNOQVPJJNP-UHFFFAOYSA-N	50	0.317529	-1.33124	-1.33124	-18.8029	-10.7537	-24.9087	-7.75349	-0.928825	-21.1192	-19.6225	-35.1178	-36.5731
427	dapsone	acetone	water	MQJKPEGWNLWLTK-UHFFFAOYSA-N	CSCPPACGZOOCGX-UHFFFAOYSA-N	XLYOFNOQVPJJNP-UHFFFAOYSA-N	50	0.419867	-1.16015	-1.16015	-18.1204	-10.5793	-23.3361	-7.67128	-1.13837	-20.2163	-20.0665	-35.3232	-41.9143
428	dapsone	acetone	water	MQJKPEGWNLWLTK-UHFFFAOYSA-N	CSCPPACGZOOCGX-UHFFFAOYSA-N	XLYOFNOQVPJJNP-UHFFFAOYSA-N	50	0.553711	-1.00231	-1.00231	-17.4569	-10.4217	-21.7709	-7.63068	-1.397	-19.2904	-20.4034	-35.3334	-48.7076
429	dapsone	acetone	water	MQJKPEGWNLWLTK-UHFFFAOYSA-N	CSCPPACGZOOCGX-UHFFFAOYSA-N	XLYOFNOQVPJJNP-UHFFFAOYSA-N	50	0.736258	-0.86774	-0.86774	-16.8308	-10.2516	-20.3598	-7.69066	-1.66768	-18.6383	-20.595	-35.0906	-57.7796
430	dapsone	acetone	water	MQJKPEGWNLWLTK-UHFFFAOYSA-N	CSCPPACGZOOCGX-UHFFFAOYSA-N	XLYOFNOQVPJJNP-UHFFFAOYSA-N	50	1	-0.733686	-0.733686	-16.5254	-10.3916	-18.9811	-8.31005	-2.2036	-18.8966	-20.1977	-33.9905	-70.562
431	dapsone	ethyl acetate	ethanol	MQJKPEGWNLWLTK-UHFFFAOYSA-N	XEKOWRVHYACXOJ-UHFFFAOYSA-N	LFQSCWFLJHTTHZ-UHFFFAOYSA-N	5	0	-2.50876	-2.50876	-17.4227	-10.8201	-23.7377	-10.4322	-4.53212	-21.2118	-21.4532	-37.3831	-75.3991
432	dapsone	ethyl acetate	ethanol	MQJKPEGWNLWLTK-UHFFFAOYSA-N	XEKOWRVHYACXOJ-UHFFFAOYSA-N	LFQSCWFLJHTTHZ-UHFFFAOYSA-N	5	0.0549067	-2.42817	-2.42817	-17.3083	-10.7683	-23.5127	-10.2946	-4.63479	-20.348	-21.519	-37.4003	-72.6733
433	dapsone	ethyl acetate	ethanol	MQJKPEGWNLWLTK-UHFFFAOYSA-N	XEKOWRVHYACXOJ-UHFFFAOYSA-N	LFQSCWFLJHTTHZ-UHFFFAOYSA-N	5	0.115606	-2.35047	-2.35047	-17.1893	-10.7146	-23.2777	-10.1846	-4.7327	-19.6005	-21.5847	-37.4128	-69.6488
434	dapsone	ethyl acetate	ethanol	MQJKPEGWNLWLTK-UHFFFAOYSA-N	XEKOWRVHYACXOJ-UHFFFAOYSA-N	LFQSCWFLJHTTHZ-UHFFFAOYSA-N	5	0.183064	-2.28752	-2.28752	-17.0647	-10.658	-23.0332	-10.077	-4.82217	-18.8922	-21.6499	-37.4185	-66.2741
435	dapsone	ethyl acetate	ethanol	MQJKPEGWNLWLTK-UHFFFAOYSA-N	XEKOWRVHYACXOJ-UHFFFAOYSA-N	LFQSCWFLJHTTHZ-UHFFFAOYSA-N	5	0.258479	-2.23114	-2.23114	-16.9337	-10.5977	-22.7791	-9.9656	-4.89808	-18.2186	-21.7135	-37.4147	-62.4852
436	dapsone	ethyl acetate	ethanol	MQJKPEGWNLWLTK-UHFFFAOYSA-N	XEKOWRVHYACXOJ-UHFFFAOYSA-N	LFQSCWFLJHTTHZ-UHFFFAOYSA-N	5	0.343345	-2.17934	-2.17934	-16.7957	-10.533	-22.5157	-9.84619	-4.95308	-17.5916	-21.7736	-37.3968	-58.2019
437	dapsone	ethyl acetate	ethanol	MQJKPEGWNLWLTK-UHFFFAOYSA-N	XEKOWRVHYACXOJ-UHFFFAOYSA-N	LFQSCWFLJHTTHZ-UHFFFAOYSA-N	5	0.439557	-2.13543	-2.13543	-16.6498	-10.4629	-22.2431	-9.71564	-4.97612	-17.0395	-21.8271	-37.3579	-53.3215
438	dapsone	ethyl acetate	ethanol	MQJKPEGWNLWLTK-UHFFFAOYSA-N	XEKOWRVHYACXOJ-UHFFFAOYSA-N	LFQSCWFLJHTTHZ-UHFFFAOYSA-N	5	0.549555	-2.09561	-2.09561	-16.4945	-10.3856	-21.9625	-9.57151	-4.94987	-16.6156	-21.8688	-37.2861	-47.7107
439	dapsone	ethyl acetate	ethanol	MQJKPEGWNLWLTK-UHFFFAOYSA-N	XEKOWRVHYACXOJ-UHFFFAOYSA-N	LFQSCWFLJHTTHZ-UHFFFAOYSA-N	5	0.67653	-2.06283	-2.06283	-16.3276	-10.2981	-21.6772	-9.41333	-4.84564	-16.4217	-21.8894	-37.1603	-41.1921
440	dapsone	ethyl acetate	ethanol	MQJKPEGWNLWLTK-UHFFFAOYSA-N	XEKOWRVHYACXOJ-UHFFFAOYSA-N	LFQSCWFLJHTTHZ-UHFFFAOYSA-N	5	0.82474	-2.03815	-2.03815	-16.1464	-10.1945	-21.3983	-9.24845	-4.61337	-16.664	-21.869	-36.9384	-33.5217
441	dapsone	ethyl acetate	ethanol	MQJKPEGWNLWLTK-UHFFFAOYSA-N	XEKOWRVHYACXOJ-UHFFFAOYSA-N	LFQSCWFLJHTTHZ-UHFFFAOYSA-N	5	1	-2.01184	-2.01184	-15.9535	-10.0702	-21.1513	-9.16324	-4.18915	-17.8827	-21.7439	-36.4952	-24.3378
442	dapsone	ethyl acetate	ethanol	MQJKPEGWNLWLTK-UHFFFAOYSA-N	XEKOWRVHYACXOJ-UHFFFAOYSA-N	LFQSCWFLJHTTHZ-UHFFFAOYSA-N	10	0	-2.45992	-2.45992	-17.5735	-10.8949	-23.5866	-10.5402	-4.54354	-21.1784	-21.1339	-36.8967	-75.0409
443	dapsone	ethyl acetate	ethanol	MQJKPEGWNLWLTK-UHFFFAOYSA-N	XEKOWRVHYACXOJ-UHFFFAOYSA-N	LFQSCWFLJHTTHZ-UHFFFAOYSA-N	10	0.0549067	-2.37325	-2.37325	-17.4573	-10.8428	-23.3602	-10.3992	-4.64589	-20.3188	-21.1997	-36.9121	-72.3153
444	dapsone	ethyl acetate	ethanol	MQJKPEGWNLWLTK-UHFFFAOYSA-N	XEKOWRVHYACXOJ-UHFFFAOYSA-N	LFQSCWFLJHTTHZ-UHFFFAOYSA-N	10	0.115606	-2.30356	-2.30356	-17.3364	-10.7888	-23.1241	-10.2862	-4.74337	-19.5755	-21.2655	-36.923	-69.291
445	dapsone	ethyl acetate	ethanol	MQJKPEGWNLWLTK-UHFFFAOYSA-N	XEKOWRVHYACXOJ-UHFFFAOYSA-N	LFQSCWFLJHTTHZ-UHFFFAOYSA-N	10	0.183064	-2.24749	-2.24749	-17.2099	-10.7318	-22.8787	-10.1758	-4.83231	-18.8714	-21.3309	-36.9272	-65.9165
446	dapsone	ethyl acetate	ethanol	MQJKPEGWNLWLTK-UHFFFAOYSA-N	XEKOWRVHYACXOJ-UHFFFAOYSA-N	LFQSCWFLJHTTHZ-UHFFFAOYSA-N	10	0.258479	-2.19436	-2.19436	-17.0769	-10.6709	-22.6241	-10.0614	-4.90759	-18.2017	-21.3948	-36.922	-62.128
447	dapsone	ethyl acetate	ethanol	MQJKPEGWNLWLTK-UHFFFAOYSA-N	XEKOWRVHYACXOJ-UHFFFAOYSA-N	LFQSCWFLJHTTHZ-UHFFFAOYSA-N	10	0.343345	-2.14807	-2.14807	-16.9368	-10.6054	-22.3605	-9.93908	-4.9619	-17.5779	-21.4553	-36.9028	-57.8451
448	dapsone	ethyl acetate	ethanol	MQJKPEGWNLWLTK-UHFFFAOYSA-N	XEKOWRVHYACXOJ-UHFFFAOYSA-N	LFQSCWFLJHTTHZ-UHFFFAOYSA-N	10	0.439557	-2.10796	-2.10796	-16.7887	-10.5344	-22.0883	-9.80562	-4.98431	-17.0274	-21.5093	-36.8628	-52.9651
449	dapsone	ethyl acetate	ethanol	MQJKPEGWNLWLTK-UHFFFAOYSA-N	XEKOWRVHYACXOJ-UHFFFAOYSA-N	LFQSCWFLJHTTHZ-UHFFFAOYSA-N	10	0.549555	-2.07155	-2.07155	-16.631	-10.4559	-21.8086	-9.6587	-4.95776	-16.6023	-21.5519	-36.7902	-47.3549
450	dapsone	ethyl acetate	ethanol	MQJKPEGWNLWLTK-UHFFFAOYSA-N	XEKOWRVHYACXOJ-UHFFFAOYSA-N	LFQSCWFLJHTTHZ-UHFFFAOYSA-N	10	0.67653	-2.04182	-2.04182	-16.4615	-10.3667	-21.5248	-9.49811	-4.85427	-16.4006	-21.5738	-36.6646	-40.8376
451	dapsone	ethyl acetate	ethanol	MQJKPEGWNLWLTK-UHFFFAOYSA-N	XEKOWRVHYACXOJ-UHFFFAOYSA-N	LFQSCWFLJHTTHZ-UHFFFAOYSA-N	10	0.82474	-2.01782	-2.01782	-16.2773	-10.261	-21.2479	-9.33187	-4.62581	-16.6204	-21.556	-36.4449	-33.1699
452	dapsone	ethyl acetate	ethanol	MQJKPEGWNLWLTK-UHFFFAOYSA-N	XEKOWRVHYACXOJ-UHFFFAOYSA-N	LFQSCWFLJHTTHZ-UHFFFAOYSA-N	10	1	-1.99789	-1.99789	-16.0807	-10.1348	-20.9994	-9.2489	-4.21415	-17.7812	-21.438	-36.0123	-23.9938
453	dapsone	ethyl acetate	ethanol	MQJKPEGWNLWLTK-UHFFFAOYSA-N	XEKOWRVHYACXOJ-UHFFFAOYSA-N	LFQSCWFLJHTTHZ-UHFFFAOYSA-N	15	0	-2.40998	-2.40998	-17.7211	-10.9691	-23.4324	-10.6475	-4.5563	-21.1388	-20.8211	-36.4204	-74.6896
454	dapsone	ethyl acetate	ethanol	MQJKPEGWNLWLTK-UHFFFAOYSA-N	XEKOWRVHYACXOJ-UHFFFAOYSA-N	LFQSCWFLJHTTHZ-UHFFFAOYSA-N	15	0.0549067	-2.32094	-2.32094	-17.6033	-10.9167	-23.2051	-10.503	-4.65818	-20.2839	-20.8867	-36.4339	-71.9641
455	dapsone	ethyl acetate	ethanol	MQJKPEGWNLWLTK-UHFFFAOYSA-N	XEKOWRVHYACXOJ-UHFFFAOYSA-N	LFQSCWFLJHTTHZ-UHFFFAOYSA-N	15	0.115606	-2.25901	-2.25901	-17.4807	-10.8623	-22.9684	-10.3871	-4.75508	-19.5453	-20.9525	-36.4428	-68.9398
456	dapsone	ethyl acetate	ethanol	MQJKPEGWNLWLTK-UHFFFAOYSA-N	XEKOWRVHYACXOJ-UHFFFAOYSA-N	LFQSCWFLJHTTHZ-UHFFFAOYSA-N	15	0.183064	-2.20586	-2.20586	-17.3523	-10.8048	-22.7228	-10.2738	-4.84334	-18.8459	-21.0179	-36.4453	-65.5655
457	dapsone	ethyl acetate	ethanol	MQJKPEGWNLWLTK-UHFFFAOYSA-N	XEKOWRVHYACXOJ-UHFFFAOYSA-N	LFQSCWFLJHTTHZ-UHFFFAOYSA-N	15	0.258479	-2.15777	-2.15777	-17.2174	-10.7432	-22.4682	-10.1566	-4.91785	-18.1805	-21.0819	-36.4384	-61.7771
458	dapsone	ethyl acetate	ethanol	MQJKPEGWNLWLTK-UHFFFAOYSA-N	XEKOWRVHYACXOJ-UHFFFAOYSA-N	LFQSCWFLJHTTHZ-UHFFFAOYSA-N	15	0.343345	-2.11611	-2.11611	-17.0753	-10.6769	-22.205	-10.0314	-4.97136	-17.5603	-21.1426	-36.4177	-57.4944
459	dapsone	ethyl acetate	ethanol	MQJKPEGWNLWLTK-UHFFFAOYSA-N	XEKOWRVHYACXOJ-UHFFFAOYSA-N	LFQSCWFLJHTTHZ-UHFFFAOYSA-N	15	0.439557	-2.08071	-2.08071	-16.9251	-10.6049	-21.9336	-9.89503	-4.99305	-17.0119	-21.197	-36.3763	-52.6147
460	dapsone	ethyl acetate	ethanol	MQJKPEGWNLWLTK-UHFFFAOYSA-N	XEKOWRVHYACXOJ-UHFFFAOYSA-N	LFQSCWFLJHTTHZ-UHFFFAOYSA-N	15	0.549555	-2.04793	-2.04793	-16.7651	-10.5252	-21.6552	-9.74537	-4.96614	-16.5859	-21.2403	-36.3028	-47.0051
461	dapsone	ethyl acetate	ethanol	MQJKPEGWNLWLTK-UHFFFAOYSA-N	XEKOWRVHYACXOJ-UHFFFAOYSA-N	LFQSCWFLJHTTHZ-UHFFFAOYSA-N	15	0.67653	-2.02027	-2.02027	-16.5931	-10.4344	-21.3733	-9.58243	-4.86337	-16.3771	-21.2633	-36.1769	-40.4888
462	dapsone	ethyl acetate	ethanol	MQJKPEGWNLWLTK-UHFFFAOYSA-N	XEKOWRVHYACXOJ-UHFFFAOYSA-N	LFQSCWFLJHTTHZ-UHFFFAOYSA-N	15	0.82474	-2.00022	-2.00022	-16.4062	-10.3266	-21.0986	-9.4149	-4.63871	-16.5753	-21.2479	-35.9592	-32.8236
463	dapsone	ethyl acetate	ethanol	MQJKPEGWNLWLTK-UHFFFAOYSA-N	XEKOWRVHYACXOJ-UHFFFAOYSA-N	LFQSCWFLJHTTHZ-UHFFFAOYSA-N	15	1	-1.98352	-1.98352	-16.2062	-10.1986	-20.849	-9.33413	-4.23911	-17.6818	-21.1367	-35.5367	-23.6547
464	dapsone	ethyl acetate	ethanol	MQJKPEGWNLWLTK-UHFFFAOYSA-N	XEKOWRVHYACXOJ-UHFFFAOYSA-N	LFQSCWFLJHTTHZ-UHFFFAOYSA-N	20	0	-2.35914	-2.35914	-17.8658	-11.0426	-23.2756	-10.754	-4.57032	-21.0938	-20.5147	-35.954	-74.345
465	dapsone	ethyl acetate	ethanol	MQJKPEGWNLWLTK-UHFFFAOYSA-N	XEKOWRVHYACXOJ-UHFFFAOYSA-N	LFQSCWFLJHTTHZ-UHFFFAOYSA-N	20	0.0549067	-2.27173	-2.27173	-17.7464	-10.9898	-23.0481	-10.6061	-4.67158	-20.2439	-20.58	-35.9652	-71.6194
466	dapsone	ethyl acetate	ethanol	MQJKPEGWNLWLTK-UHFFFAOYSA-N	XEKOWRVHYACXOJ-UHFFFAOYSA-N	LFQSCWFLJHTTHZ-UHFFFAOYSA-N	20	0.115606	-2.21503	-2.21503	-17.6221	-10.935	-22.8114	-10.4872	-4.76776	-19.5104	-20.6455	-35.972	-68.5951
467	dapsone	ethyl acetate	ethanol	MQJKPEGWNLWLTK-UHFFFAOYSA-N	XEKOWRVHYACXOJ-UHFFFAOYSA-N	LFQSCWFLJHTTHZ-UHFFFAOYSA-N	20	0.183064	-2.16679	-2.16679	-17.492	-10.8768	-22.5659	-10.3711	-4.85521	-18.816	-20.7108	-35.9724	-65.2207
468	dapsone	ethyl acetate	ethanol	MQJKPEGWNLWLTK-UHFFFAOYSA-N	XEKOWRVHYACXOJ-UHFFFAOYSA-N	LFQSCWFLJHTTHZ-UHFFFAOYSA-N	20	0.258479	-2.12349	-2.12349	-17.3553	-10.8146	-22.3118	-10.2511	-4.92883	-18.1553	-20.7747	-35.9636	-61.4323
469	dapsone	ethyl acetate	ethanol	MQJKPEGWNLWLTK-UHFFFAOYSA-N	XEKOWRVHYACXOJ-UHFFFAOYSA-N	LFQSCWFLJHTTHZ-UHFFFAOYSA-N	20	0.343345	-2.08508	-2.08508	-17.2113	-10.7475	-22.0495	-10.123	-4.98143	-17.5391	-20.8355	-35.9411	-57.1496
470	dapsone	ethyl acetate	ethanol	MQJKPEGWNLWLTK-UHFFFAOYSA-N	XEKOWRVHYACXOJ-UHFFFAOYSA-N	LFQSCWFLJHTTHZ-UHFFFAOYSA-N	20	0.439557	-2.05311	-2.05311	-17.0591	-10.6745	-21.7793	-9.98387	-5.00231	-16.9932	-20.8901	-35.8982	-52.2701
471	dapsone	ethyl acetate	ethanol	MQJKPEGWNLWLTK-UHFFFAOYSA-N	XEKOWRVHYACXOJ-UHFFFAOYSA-N	LFQSCWFLJHTTHZ-UHFFFAOYSA-N	20	0.549555	-2.02448	-2.02448	-16.897	-10.5935	-21.5026	-9.83153	-4.97499	-16.5667	-20.9338	-35.8234	-46.6609
472	dapsone	ethyl acetate	ethanol	MQJKPEGWNLWLTK-UHFFFAOYSA-N	XEKOWRVHYACXOJ-UHFFFAOYSA-N	LFQSCWFLJHTTHZ-UHFFFAOYSA-N	20	0.67653	-1.99957	-1.99957	-16.7227	-10.5011	-21.223	-9.66629	-4.87292	-16.3513	-20.9579	-35.6972	-40.1455
473	dapsone	ethyl acetate	ethanol	MQJKPEGWNLWLTK-UHFFFAOYSA-N	XEKOWRVHYACXOJ-UHFFFAOYSA-N	LFQSCWFLJHTTHZ-UHFFFAOYSA-N	20	0.82474	-1.98172	-1.98172	-16.5331	-10.3914	-20.9507	-9.49753	-4.65204	-16.529	-20.9446	-35.4812	-32.4825
474	dapsone	ethyl acetate	ethanol	MQJKPEGWNLWLTK-UHFFFAOYSA-N	XEKOWRVHYACXOJ-UHFFFAOYSA-N	LFQSCWFLJHTTHZ-UHFFFAOYSA-N	20	1	-1.96882	-1.96882	-16.3299	-10.2616	-20.7004	-9.41896	-4.26403	-17.5846	-20.8396	-35.068	-23.3205
475	dapsone	ethyl acetate	ethanol	MQJKPEGWNLWLTK-UHFFFAOYSA-N	XEKOWRVHYACXOJ-UHFFFAOYSA-N	LFQSCWFLJHTTHZ-UHFFFAOYSA-N	25	0	-2.30757	-2.30757	-18.0076	-11.1153	-23.117	-10.8597	-4.5855	-21.0438	-20.2144	-35.497	-74.007
476	dapsone	ethyl acetate	ethanol	MQJKPEGWNLWLTK-UHFFFAOYSA-N	XEKOWRVHYACXOJ-UHFFFAOYSA-N	LFQSCWFLJHTTHZ-UHFFFAOYSA-N	25	0.0549067	-2.22526	-2.22526	-17.8867	-11.0621	-22.8897	-10.7084	-4.68601	-20.1993	-20.2793	-35.5057	-71.2811
477	dapsone	ethyl acetate	ethanol	MQJKPEGWNLWLTK-UHFFFAOYSA-N	XEKOWRVHYACXOJ-UHFFFAOYSA-N	LFQSCWFLJHTTHZ-UHFFFAOYSA-N	25	0.115606	-2.17542	-2.17542	-17.7608	-11.0067	-22.6534	-10.5867	-4.78135	-19.4712	-20.3444	-35.5102	-68.2565
478	dapsone	ethyl acetate	ethanol	MQJKPEGWNLWLTK-UHFFFAOYSA-N	XEKOWRVHYACXOJ-UHFFFAOYSA-N	LFQSCWFLJHTTHZ-UHFFFAOYSA-N	25	0.183064	-2.12925	-2.12925	-17.6291	-10.948	-22.4086	-10.4678	-4.86786	-18.7822	-20.4093	-35.5083	-64.882
479	dapsone	ethyl acetate	ethanol	MQJKPEGWNLWLTK-UHFFFAOYSA-N	XEKOWRVHYACXOJ-UHFFFAOYSA-N	LFQSCWFLJHTTHZ-UHFFFAOYSA-N	25	0.258479	-2.0897	-2.0897	-17.4907	-10.8851	-22.1554	-10.3449	-4.94048	-18.1266	-20.4731	-35.4974	-61.0935
480	dapsone	ethyl acetate	ethanol	MQJKPEGWNLWLTK-UHFFFAOYSA-N	XEKOWRVHYACXOJ-UHFFFAOYSA-N	LFQSCWFLJHTTHZ-UHFFFAOYSA-N	25	0.343345	-2.05493	-2.05493	-17.3449	-10.8171	-21.8943	-10.2141	-4.99207	-17.5146	-20.5337	-35.4729	-56.8107
481	dapsone	ethyl acetate	ethanol	MQJKPEGWNLWLTK-UHFFFAOYSA-N	XEKOWRVHYACXOJ-UHFFFAOYSA-N	LFQSCWFLJHTTHZ-UHFFFAOYSA-N	25	0.439557	-2.02803	-2.02803	-17.1908	-10.7431	-21.6256	-10.0721	-5.01207	-16.9716	-20.5884	-35.4282	-51.9312
482	dapsone	ethyl acetate	ethanol	MQJKPEGWNLWLTK-UHFFFAOYSA-N	XEKOWRVHYACXOJ-UHFFFAOYSA-N	LFQSCWFLJHTTHZ-UHFFFAOYSA-N	25	0.549555	-2.00253	-2.00253	-17.0266	-10.6608	-21.351	-9.91717	-4.9843	-16.5449	-20.6324	-35.3519	-46.3222
483	dapsone	ethyl acetate	ethanol	MQJKPEGWNLWLTK-UHFFFAOYSA-N	XEKOWRVHYACXOJ-UHFFFAOYSA-N	LFQSCWFLJHTTHZ-UHFFFAOYSA-N	25	0.67653	-1.98047	-1.98047	-16.8501	-10.5669	-21.0739	-9.74972	-4.88293	-16.3233	-20.6572	-35.2251	-39.8075
484	dapsone	ethyl acetate	ethanol	MQJKPEGWNLWLTK-UHFFFAOYSA-N	XEKOWRVHYACXOJ-UHFFFAOYSA-N	LFQSCWFLJHTTHZ-UHFFFAOYSA-N	25	0.82474	-1.96497	-1.96497	-16.6581	-10.4553	-20.8043	-9.57976	-4.66578	-16.4816	-20.646	-35.0105	-32.1466
485	dapsone	ethyl acetate	ethanol	MQJKPEGWNLWLTK-UHFFFAOYSA-N	XEKOWRVHYACXOJ-UHFFFAOYSA-N	LFQSCWFLJHTTHZ-UHFFFAOYSA-N	25	1	-1.95383	-1.95383	-16.4518	-10.3238	-20.5537	-9.50338	-4.28889	-17.4895	-20.5469	-34.6061	-22.9909
486	dapsone	ethyl acetate	ethanol	MQJKPEGWNLWLTK-UHFFFAOYSA-N	XEKOWRVHYACXOJ-UHFFFAOYSA-N	LFQSCWFLJHTTHZ-UHFFFAOYSA-N	30	0	-2.25543	-2.25543	-18.1466	-11.1871	-22.9571	-10.9647	-4.60177	-20.9893	-19.9201	-35.0491	-73.6753
487	dapsone	ethyl acetate	ethanol	MQJKPEGWNLWLTK-UHFFFAOYSA-N	XEKOWRVHYACXOJ-UHFFFAOYSA-N	LFQSCWFLJHTTHZ-UHFFFAOYSA-N	30	0.0549067	-2.18111	-2.18111	-18.0242	-11.1335	-22.7304	-10.81	-4.7014	-20.1506	-19.9843	-35.0552	-70.9489
488	dapsone	ethyl acetate	ethanol	MQJKPEGWNLWLTK-UHFFFAOYSA-N	XEKOWRVHYACXOJ-UHFFFAOYSA-N	LFQSCWFLJHTTHZ-UHFFFAOYSA-N	30	0.115606	-2.13407	-2.13407	-17.8969	-11.0776	-22.4949	-10.6854	-4.79578	-19.4282	-20.0489	-35.057	-67.9241
489	dapsone	ethyl acetate	ethanol	MQJKPEGWNLWLTK-UHFFFAOYSA-N	XEKOWRVHYACXOJ-UHFFFAOYSA-N	LFQSCWFLJHTTHZ-UHFFFAOYSA-N	30	0.183064	-2.09431	-2.09431	-17.7637	-11.0182	-22.2511	-10.5637	-4.88124	-18.7449	-20.1134	-35.0527	-64.5492
490	dapsone	ethyl acetate	ethanol	MQJKPEGWNLWLTK-UHFFFAOYSA-N	XEKOWRVHYACXOJ-UHFFFAOYSA-N	LFQSCWFLJHTTHZ-UHFFFAOYSA-N	30	0.258479	-2.05725	-2.05725	-17.6236	-10.9546	-21.9993	-10.4381	-4.95275	-18.0946	-20.1767	-35.0394	-60.7604
491	dapsone	ethyl acetate	ethanol	MQJKPEGWNLWLTK-UHFFFAOYSA-N	XEKOWRVHYACXOJ-UHFFFAOYSA-N	LFQSCWFLJHTTHZ-UHFFFAOYSA-N	30	0.343345	-2.02789	-2.02789	-17.4761	-10.8857	-21.7397	-10.3045	-5.00325	-17.4872	-20.2372	-35.0127	-56.4774
492	dapsone	ethyl acetate	ethanol	MQJKPEGWNLWLTK-UHFFFAOYSA-N	XEKOWRVHYACXOJ-UHFFFAOYSA-N	LFQSCWFLJHTTHZ-UHFFFAOYSA-N	30	0.439557	-2.00165	-2.00165	-17.3202	-10.8107	-21.473	-10.1599	-5.02231	-16.9472	-20.2917	-34.9659	-51.5978
493	dapsone	ethyl acetate	ethanol	MQJKPEGWNLWLTK-UHFFFAOYSA-N	XEKOWRVHYACXOJ-UHFFFAOYSA-N	LFQSCWFLJHTTHZ-UHFFFAOYSA-N	30	0.549555	-1.98005	-1.98005	-17.1541	-10.7271	-21.2006	-10.0023	-4.99405	-16.5208	-20.3358	-34.8881	-45.9888
494	dapsone	ethyl acetate	ethanol	MQJKPEGWNLWLTK-UHFFFAOYSA-N	XEKOWRVHYACXOJ-UHFFFAOYSA-N	LFQSCWFLJHTTHZ-UHFFFAOYSA-N	30	0.67653	-1.96098	-1.96098	-16.9755	-10.6317	-20.9262	-9.83269	-4.89336	-16.2934	-20.3613	-34.7603	-39.4747
495	dapsone	ethyl acetate	ethanol	MQJKPEGWNLWLTK-UHFFFAOYSA-N	XEKOWRVHYACXOJ-UHFFFAOYSA-N	LFQSCWFLJHTTHZ-UHFFFAOYSA-N	30	0.82474	-1.94692	-1.94692	-16.7812	-10.5182	-20.6595	-9.66161	-4.67992	-16.4331	-20.3518	-34.547	-31.8157
496	dapsone	ethyl acetate	ethanol	MQJKPEGWNLWLTK-UHFFFAOYSA-N	XEKOWRVHYACXOJ-UHFFFAOYSA-N	LFQSCWFLJHTTHZ-UHFFFAOYSA-N	30	1	-1.9386	-1.9386	-16.5721	-10.3852	-20.4089	-9.58742	-4.31369	-17.3964	-20.2582	-34.1509	-22.6659
497	dapsone	ethyl acetate	ethanol	MQJKPEGWNLWLTK-UHFFFAOYSA-N	XEKOWRVHYACXOJ-UHFFFAOYSA-N	LFQSCWFLJHTTHZ-UHFFFAOYSA-N	35	0	-2.20285	-2.20285	-18.2828	-11.2581	-22.7964	-11.0689	-4.61903	-20.9311	-19.6316	-34.61	-73.3497
498	dapsone	ethyl acetate	ethanol	MQJKPEGWNLWLTK-UHFFFAOYSA-N	XEKOWRVHYACXOJ-UHFFFAOYSA-N	LFQSCWFLJHTTHZ-UHFFFAOYSA-N	35	0.0549067	-2.13614	-2.13614	-18.1591	-11.204	-22.5706	-10.911	-4.71767	-20.0983	-19.695	-34.6132	-70.6228
499	dapsone	ethyl acetate	ethanol	MQJKPEGWNLWLTK-UHFFFAOYSA-N	XEKOWRVHYACXOJ-UHFFFAOYSA-N	LFQSCWFLJHTTHZ-UHFFFAOYSA-N	35	0.115606	-2.09474	-2.09474	-18.0304	-11.1475	-22.3363	-10.7835	-4.81097	-19.3819	-19.7589	-34.6123	-67.5974
500	dapsone	ethyl acetate	ethanol	MQJKPEGWNLWLTK-UHFFFAOYSA-N	XEKOWRVHYACXOJ-UHFFFAOYSA-N	LFQSCWFLJHTTHZ-UHFFFAOYSA-N	35	0.183064	-2.05864	-2.05864	-17.8957	-11.0875	-22.0939	-10.659	-4.89529	-18.7044	-19.8228	-34.6053	-64.2221
501	dapsone	ethyl acetate	ethanol	MQJKPEGWNLWLTK-UHFFFAOYSA-N	XEKOWRVHYACXOJ-UHFFFAOYSA-N	LFQSCWFLJHTTHZ-UHFFFAOYSA-N	35	0.258479	-2.02683	-2.02683	-17.7542	-11.0231	-21.8437	-10.5307	-4.96561	-18.0597	-19.8856	-34.5894	-60.4329
502	dapsone	ethyl acetate	ethanol	MQJKPEGWNLWLTK-UHFFFAOYSA-N	XEKOWRVHYACXOJ-UHFFFAOYSA-N	LFQSCWFLJHTTHZ-UHFFFAOYSA-N	35	0.343345	-2.00091	-2.00091	-17.6051	-10.9533	-21.586	-10.3944	-5.01494	-17.4571	-19.9456	-34.5603	-56.1496
503	dapsone	ethyl acetate	ethanol	MQJKPEGWNLWLTK-UHFFFAOYSA-N	XEKOWRVHYACXOJ-UHFFFAOYSA-N	LFQSCWFLJHTTHZ-UHFFFAOYSA-N	35	0.439557	-1.97964	-1.97964	-17.4474	-10.8772	-21.3214	-10.247	-5.033	-16.9205	-19.9999	-34.5113	-51.2697
504	dapsone	ethyl acetate	ethanol	MQJKPEGWNLWLTK-UHFFFAOYSA-N	XEKOWRVHYACXOJ-UHFFFAOYSA-N	LFQSCWFLJHTTHZ-UHFFFAOYSA-N	35	0.549555	-1.9594	-1.9594	-17.2796	-10.7925	-21.0516	-10.087	-5.00422	-16.4944	-20.044	-34.4316	-45.6607
505	dapsone	ethyl acetate	ethanol	MQJKPEGWNLWLTK-UHFFFAOYSA-N	XEKOWRVHYACXOJ-UHFFFAOYSA-N	LFQSCWFLJHTTHZ-UHFFFAOYSA-N	35	0.67653	-1.94119	-1.94119	-17.099	-10.6956	-20.7802	-9.91524	-4.90421	-16.2616	-20.0699	-34.3028	-39.147
506	dapsone	ethyl acetate	ethanol	MQJKPEGWNLWLTK-UHFFFAOYSA-N	XEKOWRVHYACXOJ-UHFFFAOYSA-N	LFQSCWFLJHTTHZ-UHFFFAOYSA-N	35	0.82474	-1.93033	-1.93033	-16.9025	-10.5803	-20.5164	-9.74308	-4.69444	-16.3837	-20.062	-34.0905	-31.4897
507	dapsone	ethyl acetate	ethanol	MQJKPEGWNLWLTK-UHFFFAOYSA-N	XEKOWRVHYACXOJ-UHFFFAOYSA-N	LFQSCWFLJHTTHZ-UHFFFAOYSA-N	35	1	-1.9232	-1.9232	-16.6908	-10.4458	-20.2661	-9.67108	-4.33843	-17.3054	-19.9736	-33.7022	-22.3453
508	dapsone	ethyl acetate	ethanol	MQJKPEGWNLWLTK-UHFFFAOYSA-N	XEKOWRVHYACXOJ-UHFFFAOYSA-N	LFQSCWFLJHTTHZ-UHFFFAOYSA-N	40	0	-2.14996	-2.14996	-18.4164	-11.3281	-22.6352	-11.1725	-4.6372	-20.8695	-19.3486	-34.1794	-73.03
509	dapsone	ethyl acetate	ethanol	MQJKPEGWNLWLTK-UHFFFAOYSA-N	XEKOWRVHYACXOJ-UHFFFAOYSA-N	LFQSCWFLJHTTHZ-UHFFFAOYSA-N	40	0.0549067	-2.09447	-2.09447	-18.2914	-11.2735	-22.4108	-11.0112	-4.73475	-20.0428	-19.4111	-34.1795	-70.3025
510	dapsone	ethyl acetate	ethanol	MQJKPEGWNLWLTK-UHFFFAOYSA-N	XEKOWRVHYACXOJ-UHFFFAOYSA-N	LFQSCWFLJHTTHZ-UHFFFAOYSA-N	40	0.115606	-2.05819	-2.05819	-18.1615	-11.2164	-22.1779	-10.8809	-4.82688	-19.3326	-19.4741	-34.1756	-67.2765
511	dapsone	ethyl acetate	ethanol	MQJKPEGWNLWLTK-UHFFFAOYSA-N	XEKOWRVHYACXOJ-UHFFFAOYSA-N	LFQSCWFLJHTTHZ-UHFFFAOYSA-N	40	0.183064	-2.02526	-2.02526	-18.0254	-11.1557	-21.9372	-10.7537	-4.90995	-18.6612	-19.5372	-34.1658	-63.9006
512	dapsone	ethyl acetate	ethanol	MQJKPEGWNLWLTK-UHFFFAOYSA-N	XEKOWRVHYACXOJ-UHFFFAOYSA-N	LFQSCWFLJHTTHZ-UHFFFAOYSA-N	40	0.258479	-1.9974	-1.9974	-17.8824	-11.0906	-21.6889	-10.6227	-4.979	-18.0222	-19.5994	-34.1471	-60.1109
513	dapsone	ethyl acetate	ethanol	MQJKPEGWNLWLTK-UHFFFAOYSA-N	XEKOWRVHYACXOJ-UHFFFAOYSA-N	LFQSCWFLJHTTHZ-UHFFFAOYSA-N	40	0.343345	-1.97306	-1.97306	-17.7318	-11.02	-21.4333	-10.4836	-5.0271	-17.4246	-19.6588	-34.1154	-55.827
514	dapsone	ethyl acetate	ethanol	MQJKPEGWNLWLTK-UHFFFAOYSA-N	XEKOWRVHYACXOJ-UHFFFAOYSA-N	LFQSCWFLJHTTHZ-UHFFFAOYSA-N	40	0.439557	-1.9535	-1.9535	-17.5726	-10.9428	-21.1712	-10.3337	-5.04411	-16.8915	-19.7127	-34.064	-50.9467
515	dapsone	ethyl acetate	ethanol	MQJKPEGWNLWLTK-UHFFFAOYSA-N	XEKOWRVHYACXOJ-UHFFFAOYSA-N	LFQSCWFLJHTTHZ-UHFFFAOYSA-N	40	0.549555	-1.93779	-1.93779	-17.403	-10.8569	-20.9041	-10.1711	-5.01479	-16.4661	-19.7566	-33.9822	-45.3375
516	dapsone	ethyl acetate	ethanol	MQJKPEGWNLWLTK-UHFFFAOYSA-N	XEKOWRVHYACXOJ-UHFFFAOYSA-N	LFQSCWFLJHTTHZ-UHFFFAOYSA-N	40	0.67653	-1.92445	-1.92445	-17.2206	-10.7585	-20.6358	-9.99735	-4.91546	-16.2283	-19.7829	-33.8523	-38.8242
517	dapsone	ethyl acetate	ethanol	MQJKPEGWNLWLTK-UHFFFAOYSA-N	XEKOWRVHYACXOJ-UHFFFAOYSA-N	LFQSCWFLJHTTHZ-UHFFFAOYSA-N	40	0.82474	-1.914	-1.914	-17.022	-10.6416	-20.3751	-9.82418	-4.7093	-16.3336	-19.7764	-33.6407	-31.1684
518	dapsone	ethyl acetate	ethanol	MQJKPEGWNLWLTK-UHFFFAOYSA-N	XEKOWRVHYACXOJ-UHFFFAOYSA-N	LFQSCWFLJHTTHZ-UHFFFAOYSA-N	40	1	-1.90764	-1.90764	-16.8079	-10.5056	-20.1254	-9.75436	-4.3631	-17.2162	-19.693	-33.2598	-22.0292
519	dapsone	ethyl acetate	ethanol	MQJKPEGWNLWLTK-UHFFFAOYSA-N	XEKOWRVHYACXOJ-UHFFFAOYSA-N	LFQSCWFLJHTTHZ-UHFFFAOYSA-N	45	0	-2.09687	-2.09687	-18.5473	-11.3972	-22.4739	-11.2753	-4.65618	-20.805	-19.0709	-33.7569	-72.7161
520	dapsone	ethyl acetate	ethanol	MQJKPEGWNLWLTK-UHFFFAOYSA-N	XEKOWRVHYACXOJ-UHFFFAOYSA-N	LFQSCWFLJHTTHZ-UHFFFAOYSA-N	45	0.0549067	-2.05414	-2.05414	-18.4213	-11.3421	-22.2511	-11.1107	-4.75255	-19.9846	-19.1323	-33.7538	-69.9878
521	dapsone	ethyl acetate	ethanol	MQJKPEGWNLWLTK-UHFFFAOYSA-N	XEKOWRVHYACXOJ-UHFFFAOYSA-N	LFQSCWFLJHTTHZ-UHFFFAOYSA-N	45	0.115606	-2.02095	-2.02095	-18.2901	-11.2844	-22.0201	-10.9776	-4.84342	-19.2808	-19.1944	-33.7468	-66.9611
522	dapsone	ethyl acetate	ethanol	MQJKPEGWNLWLTK-UHFFFAOYSA-N	XEKOWRVHYACXOJ-UHFFFAOYSA-N	LFQSCWFLJHTTHZ-UHFFFAOYSA-N	45	0.183064	-1.99012	-1.99012	-18.1528	-11.223	-21.7813	-10.8477	-4.92517	-18.6156	-19.2567	-33.7339	-63.5845
523	dapsone	ethyl acetate	ethanol	MQJKPEGWNLWLTK-UHFFFAOYSA-N	XEKOWRVHYACXOJ-UHFFFAOYSA-N	LFQSCWFLJHTTHZ-UHFFFAOYSA-N	45	0.258479	-1.96778	-1.96778	-18.0084	-11.1571	-21.5351	-10.714	-4.99289	-17.9824	-19.318	-33.7123	-59.7941
524	dapsone	ethyl acetate	ethanol	MQJKPEGWNLWLTK-UHFFFAOYSA-N	XEKOWRVHYACXOJ-UHFFFAOYSA-N	LFQSCWFLJHTTHZ-UHFFFAOYSA-N	45	0.343345	-1.94692	-1.94692	-17.8564	-11.0856	-21.2819	-10.5723	-5.03969	-17.39	-19.3768	-33.6777	-55.5096
525	dapsone	ethyl acetate	ethanol	MQJKPEGWNLWLTK-UHFFFAOYSA-N	XEKOWRVHYACXOJ-UHFFFAOYSA-N	LFQSCWFLJHTTHZ-UHFFFAOYSA-N	45	0.439557	-1.93144	-1.93144	-17.6957	-11.0074	-21.0224	-10.4198	-5.05562	-16.8604	-19.4301	-33.6238	-50.6288
526	dapsone	ethyl acetate	ethanol	MQJKPEGWNLWLTK-UHFFFAOYSA-N	XEKOWRVHYACXOJ-UHFFFAOYSA-N	LFQSCWFLJHTTHZ-UHFFFAOYSA-N	45	0.549555	-1.91829	-1.91829	-17.5246	-10.9203	-20.7583	-10.2548	-5.02575	-16.4359	-19.4737	-33.5398	-45.0193
527	dapsone	ethyl acetate	ethanol	MQJKPEGWNLWLTK-UHFFFAOYSA-N	XEKOWRVHYACXOJ-UHFFFAOYSA-N	LFQSCWFLJHTTHZ-UHFFFAOYSA-N	45	0.67653	-1.90588	-1.90588	-17.3404	-10.8206	-20.4931	-10.079	-4.9271	-16.1934	-19.5001	-33.4085	-38.5061
528	dapsone	ethyl acetate	ethanol	MQJKPEGWNLWLTK-UHFFFAOYSA-N	XEKOWRVHYACXOJ-UHFFFAOYSA-N	LFQSCWFLJHTTHZ-UHFFFAOYSA-N	45	0.82474	-1.89825	-1.89825	-17.1399	-10.702	-20.2356	-9.9049	-4.72451	-16.2828	-19.4949	-33.1976	-30.8517
529	dapsone	ethyl acetate	ethanol	MQJKPEGWNLWLTK-UHFFFAOYSA-N	XEKOWRVHYACXOJ-UHFFFAOYSA-N	LFQSCWFLJHTTHZ-UHFFFAOYSA-N	45	1	-1.89198	-1.89198	-16.9235	-10.5647	-19.9868	-9.83728	-4.3877	-17.129	-19.4161	-32.8236	-21.7172
530	dapsone	ethyl acetate	ethanol	MQJKPEGWNLWLTK-UHFFFAOYSA-N	XEKOWRVHYACXOJ-UHFFFAOYSA-N	LFQSCWFLJHTTHZ-UHFFFAOYSA-N	50	0	-2.04366	-2.04366	-18.6758	-11.4654	-22.3129	-11.3774	-4.67589	-20.7381	-18.7983	-33.3422	-72.4077
531	dapsone	ethyl acetate	ethanol	MQJKPEGWNLWLTK-UHFFFAOYSA-N	XEKOWRVHYACXOJ-UHFFFAOYSA-N	LFQSCWFLJHTTHZ-UHFFFAOYSA-N	50	0.0549067	-2.01291	-2.01291	-18.5487	-11.4097	-22.0919	-11.2095	-4.771	-19.9242	-18.8586	-33.3357	-69.6786
532	dapsone	ethyl acetate	ethanol	MQJKPEGWNLWLTK-UHFFFAOYSA-N	XEKOWRVHYACXOJ-UHFFFAOYSA-N	LFQSCWFLJHTTHZ-UHFFFAOYSA-N	50	0.115606	-1.98632	-1.98632	-18.4164	-11.3514	-21.8629	-11.0737	-4.86053	-19.2267	-18.9196	-33.3254	-66.651
533	dapsone	ethyl acetate	ethanol	MQJKPEGWNLWLTK-UHFFFAOYSA-N	XEKOWRVHYACXOJ-UHFFFAOYSA-N	LFQSCWFLJHTTHZ-UHFFFAOYSA-N	50	0.183064	-1.96218	-1.96218	-18.2779	-11.2893	-21.6263	-10.9411	-4.9409	-18.5678	-18.9808	-33.3093	-63.2736
534	dapsone	ethyl acetate	ethanol	MQJKPEGWNLWLTK-UHFFFAOYSA-N	XEKOWRVHYACXOJ-UHFFFAOYSA-N	LFQSCWFLJHTTHZ-UHFFFAOYSA-N	50	0.258479	-1.94119	-1.94119	-18.1323	-11.2226	-21.3825	-10.8047	-5.00721	-17.9406	-19.0413	-33.2846	-59.4824
535	dapsone	ethyl acetate	ethanol	MQJKPEGWNLWLTK-UHFFFAOYSA-N	XEKOWRVHYACXOJ-UHFFFAOYSA-N	LFQSCWFLJHTTHZ-UHFFFAOYSA-N	50	0.343345	-1.92336	-1.92336	-17.979	-11.1502	-21.1318	-10.6604	-5.05269	-17.3534	-19.0992	-33.2471	-55.1972
536	dapsone	ethyl acetate	ethanol	MQJKPEGWNLWLTK-UHFFFAOYSA-N	XEKOWRVHYACXOJ-UHFFFAOYSA-N	LFQSCWFLJHTTHZ-UHFFFAOYSA-N	50	0.439557	-1.90868	-1.90868	-17.8169	-11.0711	-20.8751	-10.5053	-5.0675	-16.8276	-19.1519	-33.1904	-50.3158
537	dapsone	ethyl acetate	ethanol	MQJKPEGWNLWLTK-UHFFFAOYSA-N	XEKOWRVHYACXOJ-UHFFFAOYSA-N	LFQSCWFLJHTTHZ-UHFFFAOYSA-N	50	0.549555	-1.89894	-1.89894	-17.6442	-10.9828	-20.6141	-10.338	-5.03707	-16.404	-19.1951	-33.1042	-44.7058
538	dapsone	ethyl acetate	ethanol	MQJKPEGWNLWLTK-UHFFFAOYSA-N	XEKOWRVHYACXOJ-UHFFFAOYSA-N	LFQSCWFLJHTTHZ-UHFFFAOYSA-N	50	0.67653	-1.88907	-1.88907	-17.4585	-10.8817	-20.3522	-10.1603	-4.93911	-16.1572	-19.2215	-32.9713	-38.1927
539	dapsone	ethyl acetate	ethanol	MQJKPEGWNLWLTK-UHFFFAOYSA-N	XEKOWRVHYACXOJ-UHFFFAOYSA-N	LFQSCWFLJHTTHZ-UHFFFAOYSA-N	50	0.82474	-1.88273	-1.88273	-17.2562	-10.7615	-20.0979	-9.98525	-4.74003	-16.2315	-19.2175	-32.7608	-30.5394
540	dapsone	ethyl acetate	ethanol	MQJKPEGWNLWLTK-UHFFFAOYSA-N	XEKOWRVHYACXOJ-UHFFFAOYSA-N	LFQSCWFLJHTTHZ-UHFFFAOYSA-N	50	1	-1.87624	-1.87624	-17.0376	-10.623	-19.8503	-9.91984	-4.41222	-17.0435	-19.143	-32.3934	-21.4095
541	dapsone	ethanol	water	MQJKPEGWNLWLTK-UHFFFAOYSA-N	LFQSCWFLJHTTHZ-UHFFFAOYSA-N	XLYOFNOQVPJJNP-UHFFFAOYSA-N	5	0	-5.87609	-5.87609	-21.9751	-12.111	-35.4632	-7.15884	-0.165914	-25.1408	-18.7209	-36.4709	-20.9256
542	dapsone	ethanol	water	MQJKPEGWNLWLTK-UHFFFAOYSA-N	LFQSCWFLJHTTHZ-UHFFFAOYSA-N	XLYOFNOQVPJJNP-UHFFFAOYSA-N	5	0.0416392	-4.93293	-4.93293	-21.3922	-11.8955	-34.1423	-7.23344	-0.274166	-25.0199	-19.2114	-36.8689	-23.5761
543	dapsone	ethanol	water	MQJKPEGWNLWLTK-UHFFFAOYSA-N	LFQSCWFLJHTTHZ-UHFFFAOYSA-N	XLYOFNOQVPJJNP-UHFFFAOYSA-N	5	0.0890531	-4.41106	-4.41106	-20.8124	-11.6485	-32.9459	-7.34521	-0.407752	-24.9414	-19.6767	-37.2197	-26.4954
544	dapsone	ethanol	water	MQJKPEGWNLWLTK-UHFFFAOYSA-N	LFQSCWFLJHTTHZ-UHFFFAOYSA-N	XLYOFNOQVPJJNP-UHFFFAOYSA-N	5	0.143532	-3.99353	-3.99353	-20.2448	-11.3816	-31.8647	-7.4815	-0.575336	-24.8289	-20.1168	-37.5323	-29.7503
545	dapsone	ethanol	water	MQJKPEGWNLWLTK-UHFFFAOYSA-N	LFQSCWFLJHTTHZ-UHFFFAOYSA-N	XLYOFNOQVPJJNP-UHFFFAOYSA-N	5	0.206784	-3.69616	-3.69616	-19.6975	-11.1078	-30.8817	-7.64519	-0.788989	-24.6493	-20.5332	-37.8178	-33.4305
546	dapsone	ethanol	water	MQJKPEGWNLWLTK-UHFFFAOYSA-N	LFQSCWFLJHTTHZ-UHFFFAOYSA-N	XLYOFNOQVPJJNP-UHFFFAOYSA-N	5	0.281111	-3.43522	-3.43522	-19.1779	-10.8405	-29.9745	-7.84337	-1.06495	-24.3697	-20.9265	-38.0849	-37.6555
547	dapsone	ethanol	water	MQJKPEGWNLWLTK-UHFFFAOYSA-N	LFQSCWFLJHTTHZ-UHFFFAOYSA-N	XLYOFNOQVPJJNP-UHFFFAOYSA-N	5	0.369703	-3.19409	-3.19409	-18.693	-10.5948	-29.1144	-8.08772	-1.42398	-23.9574	-21.2912	-38.3293	-42.5843
548	dapsone	ethanol	water	MQJKPEGWNLWLTK-UHFFFAOYSA-N	LFQSCWFLJHTTHZ-UHFFFAOYSA-N	XLYOFNOQVPJJNP-UHFFFAOYSA-N	5	0.477101	-2.97881	-2.97881	-18.252	-10.4	-28.2295	-8.39761	-1.89193	-23.3891	-21.6043	-38.5146	-48.4292
549	dapsone	ethanol	water	MQJKPEGWNLWLTK-UHFFFAOYSA-N	LFQSCWFLJHTTHZ-UHFFFAOYSA-N	XLYOFNOQVPJJNP-UHFFFAOYSA-N	5	0.610006	-2.80079	-2.80079	-17.8731	-10.3366	-27.0953	-8.80997	-2.50818	-22.6561	-21.8043	-38.5356	-55.4819
550	dapsone	ethanol	water	MQJKPEGWNLWLTK-UHFFFAOYSA-N	LFQSCWFLJHTTHZ-UHFFFAOYSA-N	XLYOFNOQVPJJNP-UHFFFAOYSA-N	5	0.778728	-2.65463	-2.65463	-17.583	-10.5189	-25.3967	-9.40575	-3.35358	-21.7587	-21.7869	-38.2107	-64.1963
551	dapsone	ethanol	water	MQJKPEGWNLWLTK-UHFFFAOYSA-N	LFQSCWFLJHTTHZ-UHFFFAOYSA-N	XLYOFNOQVPJJNP-UHFFFAOYSA-N	5	1	-2.50876	-2.50876	-17.4227	-10.8201	-23.7377	-10.4322	-4.53212	-21.2118	-21.4532	-37.3831	-75.3991
552	dapsone	ethanol	water	MQJKPEGWNLWLTK-UHFFFAOYSA-N	LFQSCWFLJHTTHZ-UHFFFAOYSA-N	XLYOFNOQVPJJNP-UHFFFAOYSA-N	10	0	-5.62719	-5.62719	-22.1377	-12.1714	-35.1978	-7.28229	-0.199704	-25.0136	-18.3773	-35.9478	-20.5434
553	dapsone	ethanol	water	MQJKPEGWNLWLTK-UHFFFAOYSA-N	LFQSCWFLJHTTHZ-UHFFFAOYSA-N	XLYOFNOQVPJJNP-UHFFFAOYSA-N	10	0.0416392	-4.74136	-4.74136	-21.5454	-11.9628	-33.8429	-7.35582	-0.310188	-24.883	-18.8877	-36.3763	-23.2128
554	dapsone	ethanol	water	MQJKPEGWNLWLTK-UHFFFAOYSA-N	LFQSCWFLJHTTHZ-UHFFFAOYSA-N	XLYOFNOQVPJJNP-UHFFFAOYSA-N	10	0.0890531	-4.24359	-4.24359	-20.9593	-11.7192	-32.6334	-7.4664	-0.446331	-24.7928	-19.369	-36.7528	-26.1469
555	dapsone	ethanol	water	MQJKPEGWNLWLTK-UHFFFAOYSA-N	LFQSCWFLJHTTHZ-UHFFFAOYSA-N	XLYOFNOQVPJJNP-UHFFFAOYSA-N	10	0.143532	-3.85605	-3.85605	-20.3882	-11.4532	-31.5557	-7.60103	-0.616446	-24.6674	-19.8213	-37.0863	-29.4125
556	dapsone	ethanol	water	MQJKPEGWNLWLTK-UHFFFAOYSA-N	LFQSCWFLJHTTHZ-UHFFFAOYSA-N	XLYOFNOQVPJJNP-UHFFFAOYSA-N	10	0.206784	-3.57725	-3.57725	-19.84	-11.1787	-30.589	-7.76244	-0.832037	-24.4761	-20.2458	-37.3871	-33.0991
557	dapsone	ethanol	water	MQJKPEGWNLWLTK-UHFFFAOYSA-N	LFQSCWFLJHTTHZ-UHFFFAOYSA-N	XLYOFNOQVPJJNP-UHFFFAOYSA-N	10	0.281111	-3.32901	-3.32901	-19.3218	-10.9106	-29.7057	-7.95772	-1.1085	-24.1894	-20.6422	-37.6617	-37.3252
558	dapsone	ethanol	water	MQJKPEGWNLWLTK-UHFFFAOYSA-N	LFQSCWFLJHTTHZ-UHFFFAOYSA-N	XLYOFNOQVPJJNP-UHFFFAOYSA-N	10	0.369703	-3.10763	-3.10763	-18.8402	-10.6665	-28.8672	-8.19869	-1.46563	-23.7791	-21.0038	-37.9034	-42.2493
559	dapsone	ethanol	water	MQJKPEGWNLWLTK-UHFFFAOYSA-N	LFQSCWFLJHTTHZ-UHFFFAOYSA-N	XLYOFNOQVPJJNP-UHFFFAOYSA-N	10	0.477101	-2.8986	-2.8986	-18.4035	-10.4793	-27.9861	-8.50519	-1.92895	-23.2253	-21.3076	-38.0743	-48.0842
560	dapsone	ethanol	water	MQJKPEGWNLWLTK-UHFFFAOYSA-N	LFQSCWFLJHTTHZ-UHFFFAOYSA-N	XLYOFNOQVPJJNP-UHFFFAOYSA-N	10	0.610006	-2.72515	-2.72515	-18.0273	-10.4282	-26.8377	-8.91491	-2.53908	-22.5175	-21.4957	-38.0742	-55.126
561	dapsone	ethanol	water	MQJKPEGWNLWLTK-UHFFFAOYSA-N	LFQSCWFLJHTTHZ-UHFFFAOYSA-N	XLYOFNOQVPJJNP-UHFFFAOYSA-N	10	0.778728	-2.58653	-2.58653	-17.7351	-10.608	-25.1707	-9.50961	-3.37655	-21.6601	-21.4728	-37.7362	-63.8377
562	dapsone	ethanol	water	MQJKPEGWNLWLTK-UHFFFAOYSA-N	LFQSCWFLJHTTHZ-UHFFFAOYSA-N	XLYOFNOQVPJJNP-UHFFFAOYSA-N	10	1	-2.45992	-2.45992	-17.5735	-10.8949	-23.5866	-10.5402	-4.54354	-21.1784	-21.1339	-36.8967	-75.0409
563	dapsone	ethanol	water	MQJKPEGWNLWLTK-UHFFFAOYSA-N	LFQSCWFLJHTTHZ-UHFFFAOYSA-N	XLYOFNOQVPJJNP-UHFFFAOYSA-N	15	0	-5.39464	-5.39464	-22.2977	-12.2341	-34.9249	-7.40524	-0.234047	-24.887	-18.0403	-35.4356	-20.1685
564	dapsone	ethanol	water	MQJKPEGWNLWLTK-UHFFFAOYSA-N	LFQSCWFLJHTTHZ-UHFFFAOYSA-N	XLYOFNOQVPJJNP-UHFFFAOYSA-N	15	0.0416392	-4.55564	-4.55564	-21.6962	-12.0329	-33.5358	-7.47765	-0.346791	-24.7471	-18.5703	-35.894	-22.8566
565	dapsone	ethanol	water	MQJKPEGWNLWLTK-UHFFFAOYSA-N	LFQSCWFLJHTTHZ-UHFFFAOYSA-N	XLYOFNOQVPJJNP-UHFFFAOYSA-N	15	0.0890531	-4.08434	-4.08434	-21.1039	-11.7928	-32.3132	-7.58702	-0.485506	-24.6452	-19.0672	-36.2954	-25.8051
566	dapsone	ethanol	water	MQJKPEGWNLWLTK-UHFFFAOYSA-N	LFQSCWFLJHTTHZ-UHFFFAOYSA-N	XLYOFNOQVPJJNP-UHFFFAOYSA-N	15	0.143532	-3.72033	-3.72033	-20.5293	-11.5278	-31.239	-7.71996	-0.658131	-24.5075	-19.5313	-36.649	-29.081
567	dapsone	ethanol	water	MQJKPEGWNLWLTK-UHFFFAOYSA-N	LFQSCWFLJHTTHZ-UHFFFAOYSA-N	XLYOFNOQVPJJNP-UHFFFAOYSA-N	15	0.206784	-3.46433	-3.46433	-19.9801	-11.2527	-30.2879	-7.8791	-0.875607	-24.305	-19.9634	-36.9642	-32.7735
568	dapsone	ethanol	water	MQJKPEGWNLWLTK-UHFFFAOYSA-N	LFQSCWFLJHTTHZ-UHFFFAOYSA-N	XLYOFNOQVPJJNP-UHFFFAOYSA-N	15	0.281111	-3.22534	-3.22534	-19.4633	-10.984	-29.4265	-8.0715	-1.15253	-24.0117	-20.3626	-37.2456	-37.0007
569	dapsone	ethanol	water	MQJKPEGWNLWLTK-UHFFFAOYSA-N	LFQSCWFLJHTTHZ-UHFFFAOYSA-N	XLYOFNOQVPJJNP-UHFFFAOYSA-N	15	0.369703	-3.0195	-3.0195	-18.9848	-10.7418	-28.6066	-8.30914	-1.50787	-23.6032	-20.7213	-37.4845	-41.9202
570	dapsone	ethanol	water	MQJKPEGWNLWLTK-UHFFFAOYSA-N	LFQSCWFLJHTTHZ-UHFFFAOYSA-N	XLYOFNOQVPJJNP-UHFFFAOYSA-N	15	0.477101	-2.81844	-2.81844	-18.552	-10.5619	-27.7287	-8.61228	-1.96692	-23.0622	-21.0163	-37.6418	-47.7457
571	dapsone	ethanol	water	MQJKPEGWNLWLTK-UHFFFAOYSA-N	LFQSCWFLJHTTHZ-UHFFFAOYSA-N	XLYOFNOQVPJJNP-UHFFFAOYSA-N	15	0.610006	-2.65896	-2.65896	-18.1779	-10.521	-26.5725	-9.01931	-2.57129	-22.3773	-21.1938	-37.6226	-54.7777
572	dapsone	ethanol	water	MQJKPEGWNLWLTK-UHFFFAOYSA-N	LFQSCWFLJHTTHZ-UHFFFAOYSA-N	XLYOFNOQVPJJNP-UHFFFAOYSA-N	15	0.778728	-2.52346	-2.52346	-17.8837	-10.6957	-24.9451	-9.6128	-3.4007	-21.5586	-21.1658	-37.2724	-63.4868
573	dapsone	ethanol	water	MQJKPEGWNLWLTK-UHFFFAOYSA-N	LFQSCWFLJHTTHZ-UHFFFAOYSA-N	XLYOFNOQVPJJNP-UHFFFAOYSA-N	15	1	-2.40998	-2.40998	-17.7211	-10.9691	-23.4324	-10.6475	-4.5563	-21.1388	-20.8211	-36.4204	-74.6896
574	dapsone	ethanol	water	MQJKPEGWNLWLTK-UHFFFAOYSA-N	LFQSCWFLJHTTHZ-UHFFFAOYSA-N	XLYOFNOQVPJJNP-UHFFFAOYSA-N	20	0	-5.1772	-5.1772	-22.4553	-12.2992	-34.6447	-7.52767	-0.268837	-24.7615	-17.7099	-34.934	-19.8008
575	dapsone	ethanol	water	MQJKPEGWNLWLTK-UHFFFAOYSA-N	LFQSCWFLJHTTHZ-UHFFFAOYSA-N	XLYOFNOQVPJJNP-UHFFFAOYSA-N	20	0.0416392	-4.37779	-4.37779	-21.8445	-12.1058	-33.2211	-7.59894	-0.383876	-24.6122	-18.2592	-35.4218	-22.5074
576	dapsone	ethanol	water	MQJKPEGWNLWLTK-UHFFFAOYSA-N	LFQSCWFLJHTTHZ-UHFFFAOYSA-N	XLYOFNOQVPJJNP-UHFFFAOYSA-N	20	0.0890531	-3.94615	-3.94615	-21.246	-11.8695	-31.9857	-7.70705	-0.525183	-24.499	-18.7713	-35.8475	-25.4699
577	dapsone	ethanol	water	MQJKPEGWNLWLTK-UHFFFAOYSA-N	LFQSCWFLJHTTHZ-UHFFFAOYSA-N	XLYOFNOQVPJJNP-UHFFFAOYSA-N	20	0.143532	-3.60642	-3.60642	-20.6681	-11.6054	-30.9149	-7.83827	-0.700307	-24.3492	-19.2467	-36.2203	-28.7558
578	dapsone	ethanol	water	MQJKPEGWNLWLTK-UHFFFAOYSA-N	LFQSCWFLJHTTHZ-UHFFFAOYSA-N	XLYOFNOQVPJJNP-UHFFFAOYSA-N	20	0.206784	-3.35086	-3.35086	-20.1181	-11.3299	-29.9784	-7.99514	-0.919631	-24.1361	-19.686	-36.5489	-32.4538
579	dapsone	ethanol	water	MQJKPEGWNLWLTK-UHFFFAOYSA-N	LFQSCWFLJHTTHZ-UHFFFAOYSA-N	XLYOFNOQVPJJNP-UHFFFAOYSA-N	20	0.281111	-3.12558	-3.12558	-19.6024	-11.0609	-29.1371	-8.18469	-1.19701	-23.8365	-20.0876	-36.8365	-36.6817
580	dapsone	ethanol	water	MQJKPEGWNLWLTK-UHFFFAOYSA-N	LFQSCWFLJHTTHZ-UHFFFAOYSA-N	XLYOFNOQVPJJNP-UHFFFAOYSA-N	20	0.369703	-2.93219	-2.93219	-19.1268	-10.8208	-28.3337	-8.41905	-1.55069	-23.4295	-20.4433	-37.0723	-41.5968
581	dapsone	ethanol	water	MQJKPEGWNLWLTK-UHFFFAOYSA-N	LFQSCWFLJHTTHZ-UHFFFAOYSA-N	XLYOFNOQVPJJNP-UHFFFAOYSA-N	20	0.477101	-2.7469	-2.7469	-18.6974	-10.6477	-27.4591	-8.71885	-2.00579	-22.8997	-20.7304	-37.2169	-47.4135
582	dapsone	ethanol	water	MQJKPEGWNLWLTK-UHFFFAOYSA-N	LFQSCWFLJHTTHZ-UHFFFAOYSA-N	XLYOFNOQVPJJNP-UHFFFAOYSA-N	20	0.610006	-2.59414	-2.59414	-18.325	-10.6146	-26.302	-9.12313	-2.60471	-22.2358	-20.8983	-37.1805	-54.4367
583	dapsone	ethanol	water	MQJKPEGWNLWLTK-UHFFFAOYSA-N	LFQSCWFLJHTTHZ-UHFFFAOYSA-N	XLYOFNOQVPJJNP-UHFFFAOYSA-N	20	0.778728	-2.46294	-2.46294	-18.0289	-10.782	-24.7207	-9.71533	-3.42594	-21.4545	-20.8657	-36.8191	-63.1432
584	dapsone	ethanol	water	MQJKPEGWNLWLTK-UHFFFAOYSA-N	LFQSCWFLJHTTHZ-UHFFFAOYSA-N	XLYOFNOQVPJJNP-UHFFFAOYSA-N	20	1	-2.35914	-2.35914	-17.8658	-11.0426	-23.2756	-10.754	-4.57032	-21.0938	-20.5147	-35.954	-74.345
585	dapsone	ethanol	water	MQJKPEGWNLWLTK-UHFFFAOYSA-N	LFQSCWFLJHTTHZ-UHFFFAOYSA-N	XLYOFNOQVPJJNP-UHFFFAOYSA-N	25	0	-4.97377	-4.97377	-22.6103	-12.3668	-34.3571	-7.6496	-0.303978	-24.6373	-17.386	-34.4428	-19.4403
586	dapsone	ethanol	water	MQJKPEGWNLWLTK-UHFFFAOYSA-N	LFQSCWFLJHTTHZ-UHFFFAOYSA-N	XLYOFNOQVPJJNP-UHFFFAOYSA-N	25	0.0416392	-4.21084	-4.21084	-21.9904	-12.1816	-32.8989	-7.71967	-0.421351	-24.4787	-17.9543	-34.9596	-22.1651
587	dapsone	ethanol	water	MQJKPEGWNLWLTK-UHFFFAOYSA-N	LFQSCWFLJHTTHZ-UHFFFAOYSA-N	XLYOFNOQVPJJNP-UHFFFAOYSA-N	25	0.0890531	-3.803	-3.803	-21.3859	-11.9491	-31.651	-7.82648	-0.565275	-24.3542	-18.4812	-35.4087	-25.1413
588	dapsone	ethanol	water	MQJKPEGWNLWLTK-UHFFFAOYSA-N	LFQSCWFLJHTTHZ-UHFFFAOYSA-N	XLYOFNOQVPJJNP-UHFFFAOYSA-N	25	0.143532	-3.47782	-3.47782	-20.8047	-11.6861	-30.5837	-7.95596	-0.742895	-24.1927	-18.9673	-35.7998	-28.4365
589	dapsone	ethanol	water	MQJKPEGWNLWLTK-UHFFFAOYSA-N	LFQSCWFLJHTTHZ-UHFFFAOYSA-N	XLYOFNOQVPJJNP-UHFFFAOYSA-N	25	0.206784	-3.2398	-3.2398	-20.2538	-11.4103	-29.6612	-8.11055	-0.964046	-23.9695	-19.4133	-36.1409	-32.1397
590	dapsone	ethanol	water	MQJKPEGWNLWLTK-UHFFFAOYSA-N	LFQSCWFLJHTTHZ-UHFFFAOYSA-N	XLYOFNOQVPJJNP-UHFFFAOYSA-N	25	0.281111	-3.03147	-3.03147	-19.7393	-11.1412	-28.8382	-8.29727	-1.2419	-23.6638	-19.8171	-36.4339	-36.3682
591	dapsone	ethanol	water	MQJKPEGWNLWLTK-UHFFFAOYSA-N	LFQSCWFLJHTTHZ-UHFFFAOYSA-N	XLYOFNOQVPJJNP-UHFFFAOYSA-N	25	0.369703	-2.84558	-2.84558	-19.2663	-10.9033	-28.0497	-8.52838	-1.59404	-23.2579	-20.1699	-36.6666	-41.279
592	dapsone	ethanol	water	MQJKPEGWNLWLTK-UHFFFAOYSA-N	LFQSCWFLJHTTHZ-UHFFFAOYSA-N	XLYOFNOQVPJJNP-UHFFFAOYSA-N	25	0.477101	-2.67613	-2.67613	-18.8398	-10.7363	-27.1795	-8.82488	-2.04552	-22.7381	-20.4495	-36.7994	-47.0876
593	dapsone	ethanol	water	MQJKPEGWNLWLTK-UHFFFAOYSA-N	LFQSCWFLJHTTHZ-UHFFFAOYSA-N	XLYOFNOQVPJJNP-UHFFFAOYSA-N	25	0.610006	-2.52739	-2.52739	-18.4688	-10.7085	-26.028	-9.22637	-2.6392	-22.0935	-20.6091	-36.7474	-54.1027
594	dapsone	ethanol	water	MQJKPEGWNLWLTK-UHFFFAOYSA-N	LFQSCWFLJHTTHZ-UHFFFAOYSA-N	XLYOFNOQVPJJNP-UHFFFAOYSA-N	25	0.778728	-2.40099	-2.40099	-18.1709	-10.8668	-24.498	-9.81719	-3.45216	-21.3484	-20.5721	-36.3756	-62.8069
595	dapsone	ethanol	water	MQJKPEGWNLWLTK-UHFFFAOYSA-N	LFQSCWFLJHTTHZ-UHFFFAOYSA-N	XLYOFNOQVPJJNP-UHFFFAOYSA-N	25	1	-2.30757	-2.30757	-18.0076	-11.1153	-23.117	-10.8597	-4.5855	-21.0438	-20.2144	-35.497	-74.007
596	dapsone	ethanol	water	MQJKPEGWNLWLTK-UHFFFAOYSA-N	LFQSCWFLJHTTHZ-UHFFFAOYSA-N	XLYOFNOQVPJJNP-UHFFFAOYSA-N	30	0	-4.78332	-4.78332	-22.7628	-12.4368	-34.0623	-7.77102	-0.339383	-24.5147	-17.0684	-33.9619	-19.0868
597	dapsone	ethanol	water	MQJKPEGWNLWLTK-UHFFFAOYSA-N	LFQSCWFLJHTTHZ-UHFFFAOYSA-N	XLYOFNOQVPJJNP-UHFFFAOYSA-N	30	0.0416392	-4.05081	-4.05081	-22.1338	-12.2602	-32.5698	-7.83984	-0.459131	-24.3467	-17.6555	-34.5071	-21.8296
598	dapsone	ethanol	water	MQJKPEGWNLWLTK-UHFFFAOYSA-N	LFQSCWFLJHTTHZ-UHFFFAOYSA-N	XLYOFNOQVPJJNP-UHFFFAOYSA-N	30	0.0890531	-3.65365	-3.65365	-21.5233	-12.0318	-31.3098	-7.94532	-0.605702	-24.2112	-18.1966	-34.9788	-24.819
599	dapsone	ethanol	water	MQJKPEGWNLWLTK-UHFFFAOYSA-N	LFQSCWFLJHTTHZ-UHFFFAOYSA-N	XLYOFNOQVPJJNP-UHFFFAOYSA-N	30	0.143532	-3.36361	-3.36361	-20.939	-11.7699	-30.2459	-8.07301	-0.785823	-24.0382	-18.693	-35.3872	-28.1232
600	dapsone	ethanol	water	MQJKPEGWNLWLTK-UHFFFAOYSA-N	LFQSCWFLJHTTHZ-UHFFFAOYSA-N	XLYOFNOQVPJJNP-UHFFFAOYSA-N	30	0.206784	-3.13501	-3.13501	-20.3873	-11.4938	-29.3368	-8.22531	-1.00879	-23.8051	-19.1452	-35.7399	-31.8311
601	dapsone	ethanol	water	MQJKPEGWNLWLTK-UHFFFAOYSA-N	LFQSCWFLJHTTHZ-UHFFFAOYSA-N	XLYOFNOQVPJJNP-UHFFFAOYSA-N	30	0.281111	-2.93968	-2.93968	-19.8739	-11.2247	-28.5309	-8.40922	-1.28714	-23.4936	-19.5508	-36.0378	-36.0598
602	dapsone	ethanol	water	MQJKPEGWNLWLTK-UHFFFAOYSA-N	LFQSCWFLJHTTHZ-UHFFFAOYSA-N	XLYOFNOQVPJJNP-UHFFFAOYSA-N	30	0.369703	-2.76523	-2.76523	-19.4032	-10.989	-27.7561	-8.63712	-1.6379	-23.0883	-19.9008	-36.2672	-40.9665
603	dapsone	ethanol	water	MQJKPEGWNLWLTK-UHFFFAOYSA-N	LFQSCWFLJHTTHZ-UHFFFAOYSA-N	XLYOFNOQVPJJNP-UHFFFAOYSA-N	30	0.477101	-2.60695	-2.60695	-18.9794	-10.8272	-26.8917	-8.93034	-2.08603	-22.5773	-20.1737	-36.3891	-46.7675
604	dapsone	ethanol	water	MQJKPEGWNLWLTK-UHFFFAOYSA-N	LFQSCWFLJHTTHZ-UHFFFAOYSA-N	XLYOFNOQVPJJNP-UHFFFAOYSA-N	30	0.610006	-2.46559	-2.46559	-18.6093	-10.8025	-25.7523	-9.32901	-2.67463	-21.9508	-20.3257	-36.3231	-53.7755
605	dapsone	ethanol	water	MQJKPEGWNLWLTK-UHFFFAOYSA-N	LFQSCWFLJHTTHZ-UHFFFAOYSA-N	XLYOFNOQVPJJNP-UHFFFAOYSA-N	30	0.778728	-2.34688	-2.34688	-18.3098	-10.9501	-24.2775	-9.9184	-3.47923	-21.2409	-20.2847	-35.9415	-62.4773
606	dapsone	ethanol	water	MQJKPEGWNLWLTK-UHFFFAOYSA-N	LFQSCWFLJHTTHZ-UHFFFAOYSA-N	XLYOFNOQVPJJNP-UHFFFAOYSA-N	30	1	-2.25543	-2.25543	-18.1466	-11.1871	-22.9571	-10.9647	-4.60177	-20.9893	-19.9201	-35.0491	-73.6753
607	dapsone	ethanol	water	MQJKPEGWNLWLTK-UHFFFAOYSA-N	LFQSCWFLJHTTHZ-UHFFFAOYSA-N	XLYOFNOQVPJJNP-UHFFFAOYSA-N	35	0	-4.60493	-4.60493	-22.9126	-12.5094	-33.7604	-7.89194	-0.374972	-24.3939	-16.7572	-33.4912	-18.7403
608	dapsone	ethanol	water	MQJKPEGWNLWLTK-UHFFFAOYSA-N	LFQSCWFLJHTTHZ-UHFFFAOYSA-N	XLYOFNOQVPJJNP-UHFFFAOYSA-N	35	0.0416392	-3.89654	-3.89654	-22.2747	-12.3417	-32.234	-7.95947	-0.497141	-24.2165	-17.3627	-34.0641	-21.5007
609	dapsone	ethanol	water	MQJKPEGWNLWLTK-UHFFFAOYSA-N	LFQSCWFLJHTTHZ-UHFFFAOYSA-N	XLYOFNOQVPJJNP-UHFFFAOYSA-N	35	0.0890531	-3.51527	-3.51527	-21.6585	-12.1173	-30.9626	-8.06354	-0.646392	-24.0699	-17.9176	-34.5577	-24.5029
610	dapsone	ethanol	water	MQJKPEGWNLWLTK-UHFFFAOYSA-N	LFQSCWFLJHTTHZ-UHFFFAOYSA-N	XLYOFNOQVPJJNP-UHFFFAOYSA-N	35	0.143532	-3.24703	-3.24703	-21.071	-11.8566	-29.9025	-8.18943	-0.829024	-23.8858	-18.4236	-34.9824	-27.8155
611	dapsone	ethanol	water	MQJKPEGWNLWLTK-UHFFFAOYSA-N	LFQSCWFLJHTTHZ-UHFFFAOYSA-N	XLYOFNOQVPJJNP-UHFFFAOYSA-N	35	0.206784	-3.03602	-3.03602	-20.5186	-11.5803	-29.0061	-8.33941	-1.05381	-23.643	-18.8816	-35.3458	-31.5277
612	dapsone	ethanol	water	MQJKPEGWNLWLTK-UHFFFAOYSA-N	LFQSCWFLJHTTHZ-UHFFFAOYSA-N	XLYOFNOQVPJJNP-UHFFFAOYSA-N	35	0.281111	-2.8471	-2.8471	-20.0062	-11.3114	-28.2162	-8.52052	-1.33269	-23.3258	-19.2887	-35.6477	-35.7566
613	dapsone	ethanol	water	MQJKPEGWNLWLTK-UHFFFAOYSA-N	LFQSCWFLJHTTHZ-UHFFFAOYSA-N	XLYOFNOQVPJJNP-UHFFFAOYSA-N	35	0.369703	-2.68508	-2.68508	-19.5377	-11.0776	-27.4544	-8.74525	-1.68221	-22.9208	-19.636	-35.8738	-40.6592
614	dapsone	ethanol	water	MQJKPEGWNLWLTK-UHFFFAOYSA-N	LFQSCWFLJHTTHZ-UHFFFAOYSA-N	XLYOFNOQVPJJNP-UHFFFAOYSA-N	35	0.477101	-2.54151	-2.54151	-19.1161	-10.9199	-26.598	-9.03521	-2.12723	-22.4176	-19.9027	-35.9856	-46.4533
615	dapsone	ethanol	water	MQJKPEGWNLWLTK-UHFFFAOYSA-N	LFQSCWFLJHTTHZ-UHFFFAOYSA-N	XLYOFNOQVPJJNP-UHFFFAOYSA-N	35	0.610006	-2.40882	-2.40882	-18.7467	-10.8962	-25.4763	-9.43104	-2.71086	-21.8082	-20.0482	-35.9072	-53.4549
616	dapsone	ethanol	water	MQJKPEGWNLWLTK-UHFFFAOYSA-N	LFQSCWFLJHTTHZ-UHFFFAOYSA-N	XLYOFNOQVPJJNP-UHFFFAOYSA-N	35	0.778728	-2.29014	-2.29014	-18.4458	-11.0318	-24.0595	-10.019	-3.50706	-21.1322	-20.0033	-35.5165	-62.1544
617	dapsone	ethanol	water	MQJKPEGWNLWLTK-UHFFFAOYSA-N	LFQSCWFLJHTTHZ-UHFFFAOYSA-N	XLYOFNOQVPJJNP-UHFFFAOYSA-N	35	1	-2.20285	-2.20285	-18.2828	-11.2581	-22.7964	-11.0689	-4.61903	-20.9311	-19.6316	-34.61	-73.3497
618	dapsone	ethanol	water	MQJKPEGWNLWLTK-UHFFFAOYSA-N	LFQSCWFLJHTTHZ-UHFFFAOYSA-N	XLYOFNOQVPJJNP-UHFFFAOYSA-N	40	0	-4.43774	-4.43774	-23.0599	-12.5845	-33.4516	-8.01237	-0.410674	-24.2749	-16.4523	-33.0304	-18.4008
619	dapsone	ethanol	water	MQJKPEGWNLWLTK-UHFFFAOYSA-N	LFQSCWFLJHTTHZ-UHFFFAOYSA-N	XLYOFNOQVPJJNP-UHFFFAOYSA-N	40	0.0416392	-3.74136	-3.74136	-22.413	-12.426	-31.8922	-8.07854	-0.535311	-24.0882	-17.0757	-33.6304	-21.1784
620	dapsone	ethanol	water	MQJKPEGWNLWLTK-UHFFFAOYSA-N	LFQSCWFLJHTTHZ-UHFFFAOYSA-N	XLYOFNOQVPJJNP-UHFFFAOYSA-N	40	0.0890531	-3.38426	-3.38426	-21.7913	-12.2057	-30.6102	-8.18117	-0.687279	-23.9307	-17.6439	-34.145	-24.1929
621	dapsone	ethanol	water	MQJKPEGWNLWLTK-UHFFFAOYSA-N	LFQSCWFLJHTTHZ-UHFFFAOYSA-N	XLYOFNOQVPJJNP-UHFFFAOYSA-N	40	0.143532	-3.13277	-3.13277	-21.2009	-11.946	-29.5542	-8.30519	-0.872435	-23.7355	-18.1591	-34.5851	-27.5135
622	dapsone	ethanol	water	MQJKPEGWNLWLTK-UHFFFAOYSA-N	LFQSCWFLJHTTHZ-UHFFFAOYSA-N	XLYOFNOQVPJJNP-UHFFFAOYSA-N	40	0.206784	-2.94348	-2.94348	-20.6477	-11.6696	-28.6703	-8.45285	-1.09904	-23.4833	-18.6223	-34.9582	-31.2296
623	dapsone	ethanol	water	MQJKPEGWNLWLTK-UHFFFAOYSA-N	LFQSCWFLJHTTHZ-UHFFFAOYSA-N	XLYOFNOQVPJJNP-UHFFFAOYSA-N	40	0.281111	-2.76371	-2.76371	-20.1363	-11.4008	-27.8955	-8.63116	-1.3785	-23.1604	-19.0307	-35.2636	-35.4582
624	dapsone	ethanol	water	MQJKPEGWNLWLTK-UHFFFAOYSA-N	LFQSCWFLJHTTHZ-UHFFFAOYSA-N	XLYOFNOQVPJJNP-UHFFFAOYSA-N	40	0.369703	-2.61243	-2.61243	-19.6697	-11.1688	-27.1464	-8.85275	-1.72691	-22.7553	-19.3753	-35.4864	-40.357
625	dapsone	ethanol	water	MQJKPEGWNLWLTK-UHFFFAOYSA-N	LFQSCWFLJHTTHZ-UHFFFAOYSA-N	XLYOFNOQVPJJNP-UHFFFAOYSA-N	40	0.477101	-2.47703	-2.47703	-19.25	-11.0141	-26.3002	-9.13947	-2.16902	-22.2591	-19.6365	-35.5889	-46.1448
626	dapsone	ethanol	water	MQJKPEGWNLWLTK-UHFFFAOYSA-N	LFQSCWFLJHTTHZ-UHFFFAOYSA-N	XLYOFNOQVPJJNP-UHFFFAOYSA-N	40	0.610006	-2.3495	-2.3495	-18.8811	-10.9893	-25.2015	-9.53246	-2.74774	-21.6661	-19.7761	-35.4994	-53.1405
627	dapsone	ethanol	water	MQJKPEGWNLWLTK-UHFFFAOYSA-N	LFQSCWFLJHTTHZ-UHFFFAOYSA-N	XLYOFNOQVPJJNP-UHFFFAOYSA-N	40	0.778728	-2.23687	-2.23687	-18.5789	-11.112	-23.8443	-10.1189	-3.53551	-21.023	-19.7277	-35.1001	-61.8378
628	dapsone	ethanol	water	MQJKPEGWNLWLTK-UHFFFAOYSA-N	LFQSCWFLJHTTHZ-UHFFFAOYSA-N	XLYOFNOQVPJJNP-UHFFFAOYSA-N	40	1	-2.14996	-2.14996	-18.4164	-11.3281	-22.6352	-11.1725	-4.6372	-20.8695	-19.3486	-34.1794	-73.03
629	dapsone	ethanol	water	MQJKPEGWNLWLTK-UHFFFAOYSA-N	LFQSCWFLJHTTHZ-UHFFFAOYSA-N	XLYOFNOQVPJJNP-UHFFFAOYSA-N	45	0	-4.28096	-4.28096	-23.2044	-12.6621	-33.1362	-8.13232	-0.446424	-24.1581	-16.1536	-32.5794	-18.0681
630	dapsone	ethanol	water	MQJKPEGWNLWLTK-UHFFFAOYSA-N	LFQSCWFLJHTTHZ-UHFFFAOYSA-N	XLYOFNOQVPJJNP-UHFFFAOYSA-N	45	0.0416392	-3.59808	-3.59808	-22.5489	-12.5129	-31.5448	-8.19707	-0.573579	-23.9619	-16.7946	-33.2059	-20.8626
631	dapsone	ethanol	water	MQJKPEGWNLWLTK-UHFFFAOYSA-N	LFQSCWFLJHTTHZ-UHFFFAOYSA-N	XLYOFNOQVPJJNP-UHFFFAOYSA-N	45	0.0890531	-3.26035	-3.26035	-21.9217	-12.2966	-30.2533	-8.29819	-0.728301	-23.7935	-17.3755	-33.7405	-23.8888
632	dapsone	ethanol	water	MQJKPEGWNLWLTK-UHFFFAOYSA-N	LFQSCWFLJHTTHZ-UHFFFAOYSA-N	XLYOFNOQVPJJNP-UHFFFAOYSA-N	45	0.143532	-3.02724	-3.02724	-21.3286	-12.038	-29.202	-8.42031	-0.915999	-23.5873	-17.8993	-34.1951	-27.2169
633	dapsone	ethanol	water	MQJKPEGWNLWLTK-UHFFFAOYSA-N	LFQSCWFLJHTTHZ-UHFFFAOYSA-N	XLYOFNOQVPJJNP-UHFFFAOYSA-N	45	0.206784	-2.84224	-2.84224	-20.7748	-11.7615	-28.3304	-8.56561	-1.14444	-23.326	-18.3672	-34.577	-30.9364
634	dapsone	ethanol	water	MQJKPEGWNLWLTK-UHFFFAOYSA-N	LFQSCWFLJHTTHZ-UHFFFAOYSA-N	XLYOFNOQVPJJNP-UHFFFAOYSA-N	45	0.281111	-2.68256	-2.68256	-20.2642	-11.4928	-27.5702	-8.74114	-1.42451	-22.9974	-18.7766	-34.8852	-35.1647
635	dapsone	ethanol	water	MQJKPEGWNLWLTK-UHFFFAOYSA-N	LFQSCWFLJHTTHZ-UHFFFAOYSA-N	XLYOFNOQVPJJNP-UHFFFAOYSA-N	45	0.369703	-2.5373	-2.5373	-19.7994	-11.2621	-26.834	-8.9596	-1.77193	-22.5921	-19.1187	-35.1046	-40.0597
636	dapsone	ethanol	water	MQJKPEGWNLWLTK-UHFFFAOYSA-N	LFQSCWFLJHTTHZ-UHFFFAOYSA-N	XLYOFNOQVPJJNP-UHFFFAOYSA-N	45	0.477101	-2.41319	-2.41319	-19.3812	-11.1092	-26.0003	-9.24312	-2.21129	-22.1023	-19.3748	-35.1987	-45.8417
637	dapsone	ethanol	water	MQJKPEGWNLWLTK-UHFFFAOYSA-N	LFQSCWFLJHTTHZ-UHFFFAOYSA-N	XLYOFNOQVPJJNP-UHFFFAOYSA-N	45	0.610006	-2.29422	-2.29422	-19.0126	-11.0815	-24.929	-9.63326	-2.78512	-21.5249	-19.5094	-35.0992	-52.8323
638	dapsone	ethanol	water	MQJKPEGWNLWLTK-UHFFFAOYSA-N	LFQSCWFLJHTTHZ-UHFFFAOYSA-N	XLYOFNOQVPJJNP-UHFFFAOYSA-N	45	0.778728	-2.18622	-2.18622	-18.7092	-11.1907	-23.632	-10.2181	-3.5645	-20.9135	-19.4575	-34.6919	-61.5272
639	dapsone	ethanol	water	MQJKPEGWNLWLTK-UHFFFAOYSA-N	LFQSCWFLJHTTHZ-UHFFFAOYSA-N	XLYOFNOQVPJJNP-UHFFFAOYSA-N	45	1	-2.09687	-2.09687	-18.5473	-11.3972	-22.4739	-11.2753	-4.65618	-20.805	-19.0709	-33.7569	-72.7161
640	dapsone	ethanol	water	MQJKPEGWNLWLTK-UHFFFAOYSA-N	LFQSCWFLJHTTHZ-UHFFFAOYSA-N	XLYOFNOQVPJJNP-UHFFFAOYSA-N	50	0	-4.13388	-4.13388	-23.3463	-12.7423	-32.8145	-8.25178	-0.482166	-24.0434	-15.861	-32.1381	-17.7421
641	dapsone	ethanol	water	MQJKPEGWNLWLTK-UHFFFAOYSA-N	LFQSCWFLJHTTHZ-UHFFFAOYSA-N	XLYOFNOQVPJJNP-UHFFFAOYSA-N	50	0.0416392	-3.44672	-3.44672	-22.6823	-12.6024	-31.1925	-8.31506	-0.61189	-23.8377	-16.5192	-32.7903	-20.5531
642	dapsone	ethanol	water	MQJKPEGWNLWLTK-UHFFFAOYSA-N	LFQSCWFLJHTTHZ-UHFFFAOYSA-N	XLYOFNOQVPJJNP-UHFFFAOYSA-N	50	0.0890531	-3.13419	-3.13419	-22.0499	-12.39	-29.8929	-8.41461	-0.769402	-23.6584	-17.1122	-33.344	-23.5906
643	dapsone	ethanol	water	MQJKPEGWNLWLTK-UHFFFAOYSA-N	LFQSCWFLJHTTHZ-UHFFFAOYSA-N	XLYOFNOQVPJJNP-UHFFFAOYSA-N	50	0.143532	-2.92191	-2.92191	-21.4542	-12.1323	-28.8469	-8.53478	-0.959657	-23.4415	-17.644	-33.812	-26.9256
644	dapsone	ethanol	water	MQJKPEGWNLWLTK-UHFFFAOYSA-N	LFQSCWFLJHTTHZ-UHFFFAOYSA-N	XLYOFNOQVPJJNP-UHFFFAOYSA-N	50	0.206784	-2.75178	-2.75178	-20.8997	-11.8555	-27.9878	-8.6777	-1.18994	-23.1712	-18.1162	-34.2018	-30.6481
645	dapsone	ethanol	water	MQJKPEGWNLWLTK-UHFFFAOYSA-N	LFQSCWFLJHTTHZ-UHFFFAOYSA-N	XLYOFNOQVPJJNP-UHFFFAOYSA-N	50	0.281111	-2.60398	-2.60398	-20.39	-11.5867	-27.2419	-8.85044	-1.47067	-22.837	-18.5263	-34.5123	-34.8758
646	dapsone	ethanol	water	MQJKPEGWNLWLTK-UHFFFAOYSA-N	LFQSCWFLJHTTHZ-UHFFFAOYSA-N	XLYOFNOQVPJJNP-UHFFFAOYSA-N	50	0.369703	-2.46878	-2.46878	-19.9266	-11.357	-26.5189	-9.0658	-1.81719	-22.4311	-18.866	-34.7283	-39.7672
647	dapsone	ethanol	water	MQJKPEGWNLWLTK-UHFFFAOYSA-N	LFQSCWFLJHTTHZ-UHFFFAOYSA-N	XLYOFNOQVPJJNP-UHFFFAOYSA-N	50	0.477101	-2.35448	-2.35448	-19.5098	-11.2048	-25.7	-9.34614	-2.2539	-21.9472	-19.1176	-34.8147	-45.5438
648	dapsone	ethanol	water	MQJKPEGWNLWLTK-UHFFFAOYSA-N	LFQSCWFLJHTTHZ-UHFFFAOYSA-N	XLYOFNOQVPJJNP-UHFFFAOYSA-N	50	0.610006	-2.23897	-2.23897	-19.1413	-11.1725	-24.6596	-9.73345	-2.82288	-21.385	-19.2477	-34.7065	-52.5299
649	dapsone	ethanol	water	MQJKPEGWNLWLTK-UHFFFAOYSA-N	LFQSCWFLJHTTHZ-UHFFFAOYSA-N	XLYOFNOQVPJJNP-UHFFFAOYSA-N	50	0.778728	-2.1362	-2.1362	-18.8369	-11.2678	-23.4228	-10.3168	-3.59392	-20.8042	-19.1925	-34.2915	-61.2225
650	dapsone	ethanol	water	MQJKPEGWNLWLTK-UHFFFAOYSA-N	LFQSCWFLJHTTHZ-UHFFFAOYSA-N	XLYOFNOQVPJJNP-UHFFFAOYSA-N	50	1	-2.04366	-2.04366	-18.6758	-11.4654	-22.3129	-11.3774	-4.67589	-20.7381	-18.7983	-33.3422	-72.4077

## Sheet: predictions
split	nr	set A	SD	NuSVR	SVR	MLPRegressor	CatBoostRegressor	RandomForestRegressor	BaggingRegressor	HistGradientBoostingRegressor	KNeighborsRegressor	ExtraTreeRegressor
train	0	-2.26566	±0.01	-2.26452	-2.27451	-2.26185	-2.26274	-2.26468	-2.25938	-2.26633	-2.26468	-2.22483
train	1	-2.20706	±0.00	-2.20481	-2.21516	-2.20481	-2.20561	-2.20491	-2.20491	-2.20359	-2.20491	-2.22483
val	2	-2.14748	±0.00	-2.14499	-2.15504	-2.14509	-2.14723	-2.14507	-2.14226	-2.14511	-2.14507	-2.1052
train	3	-2.08691	±0.01	-2.08517	-2.09558	-2.08678	-2.08176	-2.08527	-2.08527	-2.08555	-2.08527	-2.1052
train	4	-2.02855	±0.00	-2.02546	-2.03503	-2.02646	-2.03019	-2.0256	-2.02786	-2.02314	-2.0256	-2.0256
train	5	-1.96733	±0.00	-1.96606	-1.97105	-1.96792	-1.96548	-1.96616	-1.96702	-1.96722	-1.96616	-1.96616
val	6	-1.90585	±0.00	-1.90701	-1.90386	-1.90736	-1.90402	-1.90701	-1.90546	-1.90148	-1.90701	-1.92997
val	7	-1.8461	±0.00	-1.84812	-1.83782	-1.84711	-1.84922	-1.84821	-1.85109	-1.85005	-1.84821	-1.84821
train	8	-1.7872	±0.00	-1.78972	-1.78087	-1.78762	-1.78798	-1.78982	-1.78982	-1.78953	-1.78982	-1.77051
train	9	-1.73556	±0.00	-1.73375	-1.74205	-1.73351	-1.73662	-1.73189	-1.75162	-1.73323	-1.73189	-1.77051
val	10	-1.73975	±0.06	-1.68449	-1.72851	-1.6788	-1.78691	-1.82005	-1.78543	-1.75518	-1.75109	-1.77051
val	11	-1.73833	±0.10	-1.64823	-1.74314	-1.62446	-1.83125	-1.84458	-1.78409	-1.84664	-1.75495	-1.77051
train	12	-2.94412	±0.01	-2.94748	-2.93751	-2.93806	-2.95004	-2.94753	-2.96868	-2.94667	-2.94753	-2.55678
train	13	-2.87736	±0.00	-2.8764	-2.88246	-2.87676	-2.87505	-2.87615	-2.90031	-2.87976	-2.87615	-2.55678
train	14	-2.80981	±0.00	-2.80672	-2.81735	-2.80797	-2.80994	-2.80705	-2.82226	-2.80878	-2.80705	-2.55678
train	15	-2.74178	±0.00	-2.74003	-2.75046	-2.73965	-2.73863	-2.74014	-2.7511	-2.73731	-2.74014	-2.55678
train	16	-2.67759	±0.00	-2.67539	-2.68511	-2.67266	-2.6795	-2.67531	-2.68699	-2.67989	-2.67531	-2.55678
train	17	-2.61361	±0.01	-2.61241	-2.62213	-2.60712	-2.61391	-2.61247	-2.64665	-2.61221	-2.61247	-2.55678
train	18	-2.55278	±0.00	-2.55139	-2.56149	-2.54936	-2.55015	-2.55152	-2.55556	-2.54859	-2.55152	-2.55678
train	19	-2.49452	±0.00	-2.49246	-2.50278	-2.49475	-2.49025	-2.49239	-2.50101	-2.49295	-2.49239	-2.55678
train	20	-2.43934	±0.00	-2.43532	-2.44538	-2.44243	-2.43859	-2.43499	-2.44588	-2.43831	-2.43499	-2.55678
train	21	-2.38177	±0.00	-2.37952	-2.38915	-2.38289	-2.37803	-2.37925	-2.39218	-2.37604	-2.37925	-2.55678
train	22	-2.32561	±0.01	-2.32514	-2.33528	-2.31325	-2.32927	-2.32509	-2.34477	-2.32922	-2.32509	-2.55678
val	23	-2.28796	±0.04	-2.27325	-2.28646	-2.23841	-2.34475	-2.29691	-2.25219	-2.01742	-2.34304	-2.55678
test	24	-3.07446	±0.11	-3.16229	-3.10917	-3.17926	-2.97598	-2.9456	-3.00214	-3.03811	-3.06029	-3.04451
train	25	-3.0896	±0.00	-3.09236	-3.0822	-3.09313	-3.0878	-3.09252	-3.0756	-3.08922	-3.09252	-3.04451
train	26	-3.0005	±0.00	-2.99947	-3.00683	-2.99744	-3.00228	-2.9965	-2.97833	-2.99677	-2.9965	-3.04451
train	27	-2.908	±0.00	-2.90698	-2.90988	-2.9106	-2.90549	-2.90707	-2.89546	-2.90701	-2.90707	-2.86541
train	28	-2.82104	±0.00	-2.82365	-2.81356	-2.82218	-2.82207	-2.82374	-2.82821	-2.82412	-2.82374	-2.86541
test	29	-2.71455	±0.05	-2.74791	-2.72882	-2.73532	-2.73957	-2.62113	-2.66505	-2.62822	-2.85134	-2.86541
test	30	-2.64805	±0.04	-2.67616	-2.65641	-2.66148	-2.66816	-2.57805	-2.62053	-2.59035	-2.6807	-2.86541
val	31	-2.57774	±0.05	-2.6075	-2.59232	-2.60531	-2.59351	-2.49005	-2.40687	-2.37105	-2.52318	-2.54293
train	32	-2.54177	±0.01	-2.54316	-2.53287	-2.54308	-2.54681	-2.54293	-2.5311	-2.541	-2.54293	-2.54293
train	33	-2.48216	±0.00	-2.48396	-2.47708	-2.48443	-2.48129	-2.48403	-2.48099	-2.48546	-2.48403	-2.48403
train	34	-2.42832	±0.00	-2.42915	-2.42629	-2.43156	-2.42555	-2.42903	-2.42462	-2.42896	-2.42903	-2.40334
train	35	-2.37887	±0.00	-2.3776	-2.38263	-2.37638	-2.38007	-2.37766	-2.38638	-2.37689	-2.37766	-2.40334
train	36	-1.68172	±0.00	-1.67773	-1.68705	-1.68474	-1.6819	-1.67718	-1.71985	-1.68636	-1.67718	-2.00037
train	37	-1.66881	±0.00	-1.66782	-1.66915	-1.66951	-1.66937	-1.6682	-1.67861	-1.66374	-1.6682	-1.66181
train	38	-1.65399	±0.00	-1.65582	-1.65512	-1.6546	-1.649	-1.65542	-1.66533	-1.65693	-1.65542	-1.66181
val	39	-1.63793	±0.01	-1.63937	-1.64227	-1.64122	-1.64222	-1.62458	-1.65005	-1.61788	-1.63757	-1.61998
train	40	-1.62297	±0.00	-1.62045	-1.62983	-1.6193	-1.62529	-1.61998	-1.66065	-1.62024	-1.61998	-1.61998
test	41	-1.64201	±0.05	-1.6013	-1.61603	-1.5908	-1.69733	-1.70457	-1.69189	-1.71311	-1.7116	-1.61998
val	42	-1.58852	±0.02	-1.58112	-1.5967	-1.5671	-1.57197	-1.62571	-1.65641	-1.58494	-1.76617	-1.41086
test	43	-1.56772	±0.02	-1.55642	-1.56728	-1.54638	-1.59262	-1.57587	-1.61633	-1.58337	-1.68437	-1.41086
test	44	-1.53287	±0.02	-1.52469	-1.52709	-1.52066	-1.5289	-1.56299	-1.58517	-1.54824	-1.47774	-1.41086
train	45	-1.48697	±0.00	-1.48846	-1.48251	-1.4917	-1.4838	-1.48836	-1.48243	-1.48767	-1.48836	-1.41086
train	46	-1.45505	±0.01	-1.45673	-1.44649	-1.4543	-1.46109	-1.45665	-1.45282	-1.45863	-1.45665	-1.41086
train	47	-1.43021	±0.01	-1.4424	-1.43409	-1.42714	-1.42383	-1.42359	-1.42599	-1.42356	-1.42359	-1.41086
train	48	-2.20594	±0.00	-2.20266	-2.21299	-2.20313	-2.20821	-2.2027	-2.2047	-2.20561	-2.2027	-2.20997
test	49	-2.20097	±0.02	-2.18828	-2.18946	-2.18036	-2.22483	-2.22194	-2.23129	-2.25061	-2.18877	-2.0955
train	50	-2.17472	±0.00	-2.17454	-2.16772	-2.17542	-2.1809	-2.17505	-2.17954	-2.17762	-2.17505	-2.0955
train	51	-2.15815	±0.00	-2.15984	-2.1525	-2.1591	-2.15975	-2.15958	-2.15719	-2.15884	-2.15958	-2.0955
train	52	-2.1428	±0.00	-2.14333	-2.14345	-2.1431	-2.14093	-2.14319	-2.13803	-2.14388	-2.14319	-2.0955
train	53	-2.12915	±0.00	-2.12555	-2.13636	-2.12724	-2.13058	-2.12599	-2.14424	-2.13207	-2.12599	-2.0955
test	54	-2.13207	±0.03	-2.10755	-2.12616	-2.10915	-2.13896	-2.17854	-2.2284	-2.18899	-2.18182	-2.0955
val	55	-2.12063	±0.03	-2.08967	-2.10971	-2.09062	-2.1454	-2.16776	-2.18598	-2.22549	-2.16272	-2.0955
val	56	-2.09768	±0.04	-2.07125	-2.08713	-2.07513	-2.09725	-2.15764	-2.14156	-2.1254	-2.11976	-2.25548
train	57	-2.05434	±0.00	-2.0515	-2.06158	-2.05472	-2.05282	-2.0511	-2.07012	-2.05305	-2.0511	-2.03113
train	58	-2.03323	±0.00	-2.03075	-2.03795	-2.03304	-2.03319	-2.03124	-2.03683	-2.0301	-2.03124	-2.03113
train	59	-2.01297	±0.00	-2.01117	-2.02123	-2.00825	-2.01315	-2.01106	-2.01639	-2.01359	-2.01106	-2.03113
test	60	-2.42931	±0.06	-2.48327	-2.45194	-2.48391	-2.37573	-2.35169	-2.35124	-2.27417	-2.46328	-2.47027
train	61	-2.46727	±0.00	-2.47038	-2.46013	-2.46715	-2.46844	-2.47027	-2.43821	-2.47249	-2.47027	-2.47027
train	62	-2.44968	±0.00	-2.44991	-2.44784	-2.45097	-2.45024	-2.44941	-2.43869	-2.44481	-2.44941	-2.44941
test	63	-2.41855	±0.02	-2.42778	-2.42343	-2.43615	-2.41841	-2.38699	-2.32665	-2.39003	-2.42774	-2.44941
train	64	-2.40368	±0.00	-2.40617	-2.39585	-2.40483	-2.40513	-2.4064	-2.39454	-2.40631	-2.4064	-2.4064
test	65	-2.37076	±0.01	-2.38475	-2.37077	-2.38034	-2.35016	-2.36779	-2.3451	-2.29144	-2.38383	-2.4064
val	66	-2.34593	±0.02	-2.36277	-2.34933	-2.36072	-2.32104	-2.33579	-2.31398	-2.30531	-2.33212	-2.33968
train	67	-2.33785	±0.00	-2.34014	-2.32952	-2.33952	-2.34037	-2.33968	-2.33147	-2.3429	-2.33968	-2.33968
train	68	-2.31536	±0.00	-2.31719	-2.30872	-2.31643	-2.31737	-2.3171	-2.29066	-2.31472	-2.3171	-2.3171
val	69	-2.23618	±0.12	-2.29415	-2.28577	-2.29209	-2.29057	-2.01834	-1.99929	-1.89186	-2.29405	-2.24893
val	70	-2.20846	±0.11	-2.27111	-2.26165	-2.26256	-2.23381	-2.01319	-1.93164	-1.82381	-2.27133	-2.24893
train	71	-2.24503	±0.00	-2.24858	-2.23892	-2.24207	-2.24664	-2.24893	-2.14068	-2.24865	-2.24893	-2.24893
val	72	-2.50567	±0.00	-2.50871	-2.49947	-2.50837	-2.50305	-2.50876	-2.50651	-2.51242	-2.50876	-2.34174
val	73	-2.45827	±0.00	-2.45988	-2.44989	-2.45994	-2.46171	-2.45992	-2.45787	-2.45656	-2.45992	-2.34174
train	74	-2.40967	±0.00	-2.41007	-2.40446	-2.41094	-2.41287	-2.40998	-2.40998	-2.41003	-2.40998	-2.34174
train	75	-2.35849	±0.00	-2.35913	-2.36181	-2.35838	-2.35399	-2.35914	-2.35239	-2.36029	-2.35914	-2.34174
test	76	-2.30962	±0.00	-2.30732	-2.31629	-2.30645	-2.3105	-2.30757	-2.30757	-2.31045	-2.30757	-2.34174
test	77	-2.25796	±0.00	-2.25521	-2.26307	-2.25783	-2.25828	-2.25543	-2.25467	-2.25238	-2.25543	-2.34174
val	78	-2.20281	±0.00	-2.20302	-2.2025	-2.20448	-2.20121	-2.20285	-2.20455	-2.20446	-2.20285	-2.1158
test	79	-2.14875	±0.00	-2.15026	-2.14098	-2.14992	-2.15265	-2.14996	-2.14746	-2.14801	-2.14996	-2.1158
train	80	-2.09495	±0.00	-2.09662	-2.08839	-2.09702	-2.09587	-2.09687	-2.09609	-2.09849	-2.09687	-2.1158
test	81	-2.04586	±0.00	-2.04358	-2.05385	-2.04315	-2.04508	-2.04366	-2.04366	-2.04308	-2.04366	-2.1158
test	82	-2.03809	±0.05	-1.99554	-2.04219	-1.98682	-2.0705	-2.09542	-2.10994	-2.08194	-2.04366	-2.1158
test	83	-2.0119	±0.06	-1.95918	-2.05257	-1.93435	-2.06371	-2.0497	-2.08116	-2.07583	-2.04366	-2.1158
train	84	-3.16555	±0.00	-3.16909	-3.15965	-3.16198	-3.16743	-3.16962	-3.11817	-3.16669	-3.16962	-2.91538
train	85	-3.07256	±0.00	-3.07385	-3.08013	-3.06836	-3.07088	-3.0696	-3.068	-3.07187	-3.0696	-2.91538
test	86	-2.98087	±0.01	-2.97611	-2.98293	-2.96936	-2.97944	-2.99652	-2.91736	-3.04961	-2.9761	-2.91538
train	87	-2.88652	±0.00	-2.88433	-2.8878	-2.89149	-2.88456	-2.88443	-2.89118	-2.88965	-2.88443	-2.91538
train	88	-2.80124	±0.00	-2.79851	-2.80213	-2.8042	-2.80273	-2.79862	-2.79999	-2.7939	-2.79862	-2.91538
train	89	-2.71958	±0.00	-2.71687	-2.72418	-2.71789	-2.722	-2.71695	-2.73127	-2.72211	-2.71695	-2.91538
val	90	-2.62501	±0.03	-2.63888	-2.64949	-2.63498	-2.6221	-2.57959	-2.57386	-2.55393	-2.64027	-2.91538
train	91	-2.56506	±0.01	-2.5647	-2.57515	-2.55852	-2.56197	-2.56498	-2.56745	-2.56541	-2.56498	-2.91538
train	92	-2.49548	±0.01	-2.49415	-2.50077	-2.48683	-2.50145	-2.4942	-2.50652	-2.49433	-2.4942	-2.91538
train	93	-2.42594	±0.00	-2.42666	-2.42763	-2.4269	-2.42188	-2.42662	-2.40808	-2.42559	-2.42662	-2.55678
train	94	-2.36248	±0.00	-2.36188	-2.35797	-2.36784	-2.36265	-2.36205	-2.37337	-2.36456	-2.36205	-2.55678
train	95	-2.30111	±0.00	-2.30025	-2.2947	-2.30615	-2.30415	-2.3003	-2.30788	-2.29899	-2.3003	-2.55678
train	96	-3.20582	±0.01	-3.20355	-3.21295	-3.21301	-3.19636	-3.20323	-3.17304	-3.19894	-3.20323	-2.91538
train	97	-3.15611	±0.00	-3.15384	-3.15599	-3.15841	-3.15795	-3.15435	-3.11739	-3.15532	-3.15435	-2.91538
train	98	-3.09664	±0.00	-3.09783	-3.09102	-3.10165	-3.09488	-3.09781	-3.07387	-3.09738	-3.09781	-2.91538
train	99	-3.03244	±0.00	-3.03482	-3.02409	-3.0363	-3.03249	-3.03447	-3.01069	-3.03694	-3.03447	-2.55678
train	100	-2.96195	±0.01	-2.96472	-2.95493	-2.96661	-2.95836	-2.96512	-2.93126	-2.96035	-2.96512	-2.55678
val	101	-2.80443	±0.14	-2.88927	-2.88134	-2.89109	-2.79405	-2.56643	-2.54377	-2.74294	-2.87825	-2.55678
train	102	-2.74045	±0.11	-2.81021	-2.80212	-2.81268	-2.72173	-2.55551	-2.59664	-2.72074	-2.66605	-2.55678
train	103	-2.72438	±0.00	-2.72783	-2.71763	-2.72635	-2.72255	-2.72752	-2.65679	-2.72435	-2.72752	-2.55678
test	104	-2.59719	±0.07	-2.64123	-2.62935	-2.64133	-2.60343	-2.47063	-2.40639	-2.56914	-2.63804	-2.55678
train	105	-2.54721	±0.00	-2.5499	-2.53971	-2.55021	-2.54622	-2.55001	-2.53148	-2.55081	-2.55001	-2.55678
train	106	-2.45536	±0.00	-2.45528	-2.45228	-2.4559	-2.45644	-2.45689	-2.43902	-2.45	-2.45689	-2.55678
train	107	-2.36344	±0.00	-2.36124	-2.37173	-2.36187	-2.36102	-2.36137	-2.35886	-2.36396	-2.36137	-2.55678
val	108	-2.00866	±0.00	-2.01188	-2.00165	-2.01002	-2.00791	-2.01184	-2.01801	-2.01146	-2.01184	-2.13629
val	109	-1.99994	±0.00	-1.99789	-2.00272	-2.00087	-2.00032	-1.99789	-1.99402	-1.99846	-1.99789	-2.13629
val	110	-1.98568	±0.00	-1.98375	-1.99365	-1.98291	-1.98458	-1.98352	-1.98375	-1.97744	-1.98352	-2.13629
train	111	-1.96988	±0.01	-1.96903	-1.97745	-1.96347	-1.97063	-1.96882	-1.97429	-1.97079	-1.96882	-2.00037
train	112	-1.95434	±0.00	-1.95381	-1.95987	-1.95186	-1.95232	-1.95383	-1.95382	-1.95223	-1.95383	-1.94875
train	113	-1.94009	±0.00	-1.93851	-1.94478	-1.94139	-1.93718	-1.9386	-1.92945	-1.94364	-1.9386	-1.94875
test	114	-1.92561	±0.00	-1.92334	-1.93177	-1.92614	-1.92362	-1.9232	-1.92318	-1.92286	-1.9232	-1.92676
train	115	-1.91012	±0.00	-1.90795	-1.9175	-1.90756	-1.90994	-1.90764	-1.91256	-1.90069	-1.90764	-1.90764
train	116	-1.89385	±0.00	-1.89199	-1.89937	-1.89151	-1.89442	-1.89198	-1.89198	-1.89449	-1.89198	-1.89198
train	117	-1.87621	±0.00	-1.8763	-1.87874	-1.87733	-1.87246	-1.87624	-1.87634	-1.87479	-1.87624	-1.8784
test	118	-1.86722	±0.01	-1.86384	-1.86142	-1.86354	-1.88952	-1.85778	-1.8608	-1.9155	-1.86034	-1.84465
train	119	-1.85068	±0.01	-1.85912	-1.85515	-1.84516	-1.84934	-1.84465	-1.84266	-1.84783	-1.84465	-1.84465
train	120	-2.34513	±0.00	-2.34295	-2.33983	-2.34742	-2.34525	-2.35021	-2.317	-2.34982	-2.35021	-2.13629
train	121	-2.34598	±0.00	-2.3466	-2.34237	-2.3488	-2.34523	-2.34688	-2.34591	-2.34929	-2.34688	-2.13629
train	122	-2.33983	±0.00	-2.34122	-2.33331	-2.3458	-2.33821	-2.34058	-2.33993	-2.33314	-2.34058	-2.13629
train	123	-2.32946	±0.00	-2.33142	-2.32133	-2.33276	-2.33015	-2.33161	-2.32114	-2.33027	-2.33161	-2.13629
train	124	-2.31705	±0.00	-2.31971	-2.31035	-2.31916	-2.31577	-2.32024	-2.30467	-2.31956	-2.32024	-2.13629
train	125	-2.30473	±0.00	-2.30656	-2.29938	-2.30544	-2.30556	-2.30673	-2.29729	-2.30497	-2.30673	-2.13629
train	126	-2.29026	±0.00	-2.2915	-2.28554	-2.2913	-2.29167	-2.2913	-2.27866	-2.28879	-2.2913	-2.28273
train	127	-2.27253	±0.00	-2.27428	-2.26734	-2.27391	-2.27296	-2.27416	-2.26729	-2.27407	-2.27416	-2.28273
train	128	-2.25312	±0.00	-2.25519	-2.24579	-2.25488	-2.25429	-2.25548	-2.25416	-2.25595	-2.25548	-2.25548
train	129	-2.23252	±0.01	-2.2348	-2.22367	-2.23288	-2.23579	-2.23544	-2.23336	-2.23314	-2.23544	-2.22481
train	130	-2.21018	±0.00	-2.21364	-2.20388	-2.21106	-2.20815	-2.21418	-2.19947	-2.2128	-2.21418	-2.22481
test	131	-2.09784	±0.13	-2.19224	-2.1884	-2.18873	-2.00531	-1.91453	-1.89717	-1.98724	-2.14473	-2.22481
test	132	-1.28526	±0.00	-1.28199	-1.29253	-1.28798	-1.28167	-1.28211	-1.30481	-1.28378	-1.28211	-1.28211
val	133	-1.22093	±0.00	-1.22271	-1.21778	-1.22148	-1.21979	-1.22291	-1.22398	-1.22229	-1.22291	-1.22291
train	134	-1.15983	±0.00	-1.16276	-1.15245	-1.15847	-1.16257	-1.16291	-1.16291	-1.16141	-1.16291	-1.16291
val	135	-1.09219	±0.01	-1.10226	-1.09248	-1.09757	-1.09424	-1.07438	-1.07696	-1.08419	-1.04124	-1.16291
train	136	-1.03917	±0.00	-1.04117	-1.03571	-1.03722	-1.04051	-1.04124	-1.04229	-1.0406	-1.04124	-1.04124
val	137	-0.980472	±0.00	-0.97954	-0.98111	-0.977806	-0.984025	-0.979881	-0.979165	-0.980963	-0.979881	-0.979881
train	138	-0.919395	±0.00	-0.918044	-0.926422	-0.916095	-0.918072	-0.91834	-0.917447	-0.918117	-0.91834	-0.91834
train	139	-0.857505	±0.01	-0.85717	-0.867381	-0.852312	-0.85393	-0.856731	-0.855838	-0.855842	-0.856731	-0.856731
val	140	-0.797032	±0.00	-0.796094	-0.800538	-0.793928	-0.799448	-0.795151	-0.786243	-0.798228	-0.795151	-0.795151
train	141	-0.732878	±0.00	-0.733717	-0.728284	-0.736267	-0.732436	-0.733686	-0.733686	-0.732681	-0.733686	-0.733686
train	142	-0.670915	±0.01	-0.672438	-0.662217	-0.678692	-0.668817	-0.672412	-0.665345	-0.672673	-0.672412	-0.672412
train	143	-0.617082	±0.00	-0.621848	-0.621641	-0.614218	-0.616308	-0.611394	-0.723167	-0.615238	-0.611394	-0.611394
train	144	-5.86076	±0.02	-5.83441	-5.8455	-5.87445	-5.87334	-5.87609	-5.86242	-5.87523	-5.87609	-5.87609
test	145	-5.62981	±0.00	-5.62741	-5.6371	-5.62701	-5.63034	-5.62719	-5.62719	-5.62777	-5.62719	-5.62719
train	146	-5.39463	±0.00	-5.39507	-5.39408	-5.39641	-5.39294	-5.39464	-5.39464	-5.39405	-5.39464	-5.39464
train	147	-5.17507	±0.00	-5.17511	-5.16666	-5.17788	-5.1785	-5.1772	-5.1772	-5.17813	-5.1772	-5.1772
test	148	-4.97071	±0.00	-4.97304	-4.96349	-4.97134	-4.97191	-4.97377	-4.97377	-4.97258	-4.97377	-4.97377
train	149	-4.7821	±0.00	-4.78388	-4.77472	-4.78383	-4.78475	-4.78332	-4.78332	-4.78387	-4.78332	-4.78332
train	150	-4.60232	±0.00	-4.60517	-4.5947	-4.60331	-4.60348	-4.60493	-4.60493	-4.60508	-4.60493	-4.60493
train	151	-4.43565	±0.00	-4.43745	-4.42719	-4.43842	-4.43748	-4.43774	-4.43774	-4.43717	-4.43774	-4.43774
train	152	-4.27978	±0.00	-4.28092	-4.27586	-4.28204	-4.27909	-4.28096	-4.28096	-4.28092	-4.28096	-4.28096
train	153	-4.13457	±0.00	-4.13375	-4.13425	-4.13464	-4.13635	-4.13388	-4.13388	-4.13403	-4.13388	-4.13388
train	154	-3.99036	±0.00	-3.99142	-3.98565	-3.98774	-3.99115	-3.99583	-3.96675	-3.99795	-3.99583	-3.99583
test	155	-3.78356	±0.07	-3.84629	-3.81239	-3.83756	-3.71141	-3.71018	-3.62154	-3.70477	-4.04158	-3.99583
train	156	-3.46144	±0.00	-3.46437	-3.4543	-3.46453	-3.45944	-3.46458	-3.42014	-3.45946	-3.46458	-3.46458
train	157	-3.16375	±0.01	-3.17231	-3.16842	-3.15613	-3.16392	-3.15798	-3.12097	-3.15882	-3.15798	-3.15798
test	158	-2.84339	±0.09	-2.87727	-2.86897	-2.85264	-2.92661	-2.69148	-2.65112	-2.92335	-2.87979	-2.20997
train	159	-2.6016	±0.00	-2.60563	-2.59524	-2.60211	-2.59943	-2.60557	-2.58741	-2.60805	-2.60557	-2.20997
train	160	-2.35685	±0.01	-2.35647	-2.353	-2.35194	-2.36612	-2.35674	-2.30669	-2.35189	-2.35674	-2.20997
train	161	-2.12371	±0.01	-2.12428	-2.1312	-2.12172	-2.11698	-2.12439	-2.13156	-2.12514	-2.12439	-2.20997
train	162	-1.91018	±0.00	-1.90805	-1.91799	-1.91165	-1.90594	-1.9073	-1.8737	-1.90692	-1.9073	-2.20997
val	163	-1.65977	±0.08	-1.70624	-1.70792	-1.70264	-1.66306	-1.51896	-1.60132	-1.62284	-1.70962	-1.41086
train	164	-1.51282	±0.00	-1.51409	-1.50439	-1.51718	-1.5138	-1.51464	-1.50845	-1.51322	-1.51464	-1.41086
test	165	-1.33724	±0.04	-1.33131	-1.32121	-1.33723	-1.40002	-1.29644	-1.38901	-1.26557	-1.34169	-1.41086
train	166	-1.17342	±0.00	-1.17161	-1.18123	-1.16842	-1.17477	-1.17106	-1.25581	-1.17143	-1.17106	-1.41086
val	167	-1.14151	±0.12	-1.06166	-1.10878	-1.00872	-1.30754	-1.22087	-1.30312	-1.24779	-1.25609	-1.41086
train	168	-2.3397	±0.00	-2.34333	-2.33328	-2.33963	-2.33875	-2.34352	-2.34992	-2.34799	-2.34352	-2.34352
train	169	-2.1776	±0.00	-2.17679	-2.18387	-2.18073	-2.17292	-2.1737	-2.17153	-2.16902	-2.1737	-2.1737
train	170	-2.01623	±0.00	-2.01389	-2.02252	-2.01618	-2.0145	-2.01405	-2.01325	-2.01685	-2.01405	-1.93893
train	171	-1.8656	±0.00	-1.86392	-1.86873	-1.86115	-1.8704	-1.86382	-1.87073	-1.86271	-1.86382	-1.93893
train	172	-1.72235	±0.00	-1.7237	-1.72865	-1.71758	-1.71945	-1.72235	-1.73068	-1.7206	-1.72235	-1.65569
train	173	-1.59113	±0.00	-1.58899	-1.59931	-1.58763	-1.5907	-1.58902	-1.60878	-1.59156	-1.58902	-1.65569
val	174	-1.48016	±0.02	-1.46143	-1.47593	-1.4659	-1.48075	-1.51681	-1.5129	-1.57185	-1.46601	-1.65569
train	175	-1.34799	±0.00	-1.34491	-1.35525	-1.34895	-1.34624	-1.34458	-1.36575	-1.34444	-1.34458	-1.34458
val	176	-1.26129	±0.05	-1.2377	-1.23575	-1.24065	-1.24989	-1.34245	-1.3791	-1.30278	-1.23712	-1.02634
test	177	-1.15852	±0.05	-1.13236	-1.11957	-1.13542	-1.16374	-1.24152	-1.16153	-1.17412	-0.994597	-1.02634
train	178	-1.02483	±0.01	-1.02636	-1.01616	-1.03195	-1.02333	-1.02634	-1.07206	-1.02693	-1.02634	-1.02634
train	179	-0.934277	±0.01	-0.93178	-0.942044	-0.928669	-0.937369	-0.931522	-0.984835	-0.932834	-0.931522	-0.931522
train	180	-2.60502	±0.00	-2.60815	-2.598	-2.60544	-2.6053	-2.6082	-2.58189	-2.60347	-2.6082	-2.43778
test	181	-2.46181	±0.05	-2.43912	-2.45178	-2.42785	-2.54703	-2.44326	-2.39131	-2.46663	-2.43706	-2.43778
train	182	-2.26995	±0.00	-2.26735	-2.27744	-2.27129	-2.26632	-2.26735	-2.24751	-2.26953	-2.26735	-2.43778
train	183	-2.11204	±0.00	-2.10997	-2.1074	-2.11694	-2.11396	-2.11192	-2.10765	-2.11401	-2.11192	-1.96835
train	184	-1.96546	±0.01	-1.96549	-1.95552	-1.9696	-1.97114	-1.96554	-1.9576	-1.96618	-1.96554	-1.96835
train	185	-1.82471	±0.00	-1.82828	-1.82112	-1.82559	-1.82097	-1.82758	-1.83026	-1.82434	-1.82758	-1.96835
train	186	-1.69662	±0.00	-1.69731	-1.69933	-1.69395	-1.69505	-1.69745	-1.69453	-1.70033	-1.69745	-1.69745
train	187	-1.57779	±0.01	-1.57465	-1.58452	-1.57255	-1.58258	-1.57463	-1.57344	-1.57489	-1.57463	-1.57463
train	188	-1.45974	±0.01	-1.45997	-1.46915	-1.45625	-1.45471	-1.45861	-1.45076	-1.45761	-1.45861	-1.45861
train	189	-1.34876	±0.00	-1.34889	-1.34901	-1.34466	-1.35227	-1.34896	-1.36026	-1.34879	-1.34896	-1.34896
train	190	-1.24185	±0.00	-1.24023	-1.23499	-1.24781	-1.24097	-1.24524	-1.24348	-1.24626	-1.24524	-1.24524
train	191	-1.15186	±0.00	-1.14768	-1.1575	-1.15457	-1.15243	-1.1471	-1.23545	-1.1474	-1.1471	-1.1471
val	192	-2.95061	±0.14	-3.0709	-3.01695	-3.06444	-2.76924	-2.83154	-2.8625	-2.73049	-2.5966	-2.72487
train	193	-2.71934	±0.01	-2.72449	-2.71458	-2.7107	-2.72207	-2.72487	-2.69514	-2.72187	-2.72487	-2.72487
train	194	-2.34576	±0.00	-2.34204	-2.35203	-2.34682	-2.34603	-2.34185	-2.27756	-2.34704	-2.34185	-2.34185
train	195	-1.97538	±0.01	-1.97306	-1.97974	-1.98237	-1.96854	-1.97321	-1.92728	-1.96949	-1.97321	-1.97321
train	196	-1.6196	±0.00	-1.61847	-1.61509	-1.62378	-1.62251	-1.61816	-1.63301	-1.62356	-1.61816	-1.61816
train	197	-1.27096	±0.00	-1.26923	-1.26558	-1.27388	-1.27013	-1.27597	-1.27919	-1.27048	-1.27597	-1.11097
train	198	-0.94848	±0.01	-0.946086	-0.956336	-0.942121	-0.95189	-0.945968	-1.00048	-0.950605	-0.945968	-1.11097
test	199	-2.64113	±0.14	-2.75127	-2.67947	-2.78774	-2.48297	-2.50421	-2.51565	-2.70984	-2.42677	-2.55678
train	200	-2.51403	±0.00	-2.5167	-2.50652	-2.51642	-2.51376	-2.51676	-2.51028	-2.51536	-2.51676	-2.55678
train	201	-2.25234	±0.00	-2.25207	-2.25744	-2.25123	-2.25338	-2.24757	-2.24821	-2.25087	-2.24757	-2.55678
train	202	-2.0131	±0.00	-2.01529	-2.0127	-2.01299	-2.00918	-2.01535	-2.00195	-2.01467	-2.01535	-2.55678
train	203	-1.81778	±0.00	-1.81689	-1.81741	-1.8177	-1.82002	-1.81687	-1.8268	-1.81533	-1.81687	-1.81687
val	204	-1.67409	±0.03	-1.6498	-1.66087	-1.65767	-1.70649	-1.69559	-1.73508	-1.75156	-1.66253	-1.50967
train	205	-1.51253	±0.00	-1.51005	-1.51531	-1.51363	-1.51401	-1.50967	-1.52993	-1.50982	-1.50967	-1.50967
train	206	-1.39095	±0.00	-1.3941	-1.38565	-1.38953	-1.38963	-1.39586	-1.39916	-1.39691	-1.39586	-1.35072
train	207	-1.30775	±0.00	-1.30585	-1.31584	-1.30376	-1.30772	-1.30558	-1.35677	-1.30574	-1.30558	-1.35072
val	208	-1.31467	±0.07	-1.27148	-1.34942	-1.22583	-1.3969	-1.32972	-1.45505	-1.37591	-1.33557	-1.35072
test	209	-1.35391	±0.14	-1.32652	-1.48867	-1.14271	-1.46923	-1.34242	-1.41724	-1.30657	-1.34158	-1.35072
val	210	-1.46314	±0.24	-1.47855	-1.69019	-1.05883	-1.55048	-1.53766	-1.44854	-1.30578	-1.34416	-1.35072
val	211	-5.86076	±0.02	-5.83441	-5.8455	-5.87445	-5.87334	-5.87609	-5.86242	-5.87523	-5.87609	-5.87609
train	212	-4.81518	±0.00	-4.81237	-4.81672	-4.81859	-4.81543	-4.81276	-4.82215	-4.81919	-4.81276	-4.81276
val	213	-4.09334	±0.10	-4.02096	-4.02911	-4.01889	-4.184	-4.21376	-4.10182	-4.29328	-4.19579	-3.83594
train	214	-3.52699	±0.01	-3.53457	-3.54531	-3.52329	-3.51722	-3.51456	-3.54226	-3.51493	-3.51456	-3.51456
test	215	-3.29197	±0.11	-3.22101	-3.22789	-3.21409	-3.33605	-3.46081	-3.43715	-3.42546	-3.34812	-3.11042
train	216	-2.9991	±0.00	-2.99817	-3.00727	-2.99681	-2.99627	-2.99697	-3.00602	-2.99843	-2.99697	-2.99697
train	217	-2.81691	±0.00	-2.8173	-2.82427	-2.81398	-2.81143	-2.81759	-2.79395	-2.81564	-2.81759	-2.81759
train	218	-2.64725	±0.00	-2.64738	-2.65399	-2.643	-2.64502	-2.64685	-2.64291	-2.64648	-2.64685	-2.64685
train	219	-2.50536	±0.01	-2.50364	-2.51359	-2.49853	-2.50699	-2.50404	-2.50846	-2.50582	-2.50404	-2.50404
val	220	-2.38175	±0.03	-2.38102	-2.38269	-2.33797	-2.41324	-2.39382	-2.34554	-2.475	-2.32809	-2.19285
test	221	-2.26566	±0.01	-2.26452	-2.27451	-2.26185	-2.26274	-2.26468	-2.25938	-2.26633	-2.26468	-2.22483
train	222	-5.62981	±0.00	-5.62741	-5.6371	-5.62701	-5.63034	-5.62719	-5.62719	-5.62777	-5.62719	-5.62719
train	223	-4.63559	±0.00	-4.63485	-4.63772	-4.63226	-4.63767	-4.63545	-4.64256	-4.63498	-4.63545	-4.63545
train	224	-3.86746	±0.01	-3.87245	-3.87311	-3.86239	-3.8667	-3.86265	-3.87567	-3.86394	-3.86265	-3.86265
train	225	-3.40492	±0.01	-3.40823	-3.41352	-3.39366	-3.4061	-3.40307	-3.43675	-3.40897	-3.40307	-3.53615
train	226	-3.11125	±0.00	-3.10988	-3.11228	-3.10716	-3.1165	-3.11042	-3.1318	-3.11057	-3.11042	-3.11042
test	227	-2.89368	±0.02	-2.89951	-2.90494	-2.91163	-2.85797	-2.89434	-2.99014	-3.00386	-3.10113	-3.22534
train	228	-2.73091	±0.00	-2.72738	-2.7357	-2.73109	-2.73291	-2.72746	-2.72457	-2.7285	-2.72746	-2.72746
train	229	-2.56523	±0.00	-2.56226	-2.57171	-2.56138	-2.5692	-2.56162	-2.56908	-2.5635	-2.56162	-2.56162
train	230	-2.42612	±0.00	-2.424	-2.43369	-2.42179	-2.42771	-2.42343	-2.43145	-2.42343	-2.42343	-2.42343
val	231	-2.3114	±0.02	-2.30819	-2.31062	-2.28594	-2.34322	-2.30905	-2.32772	-2.28446	-2.2148	-2.19285
train	232	-2.20706	±0.00	-2.20481	-2.21516	-2.20481	-2.20561	-2.20491	-2.20491	-2.20359	-2.20491	-2.22483
train	233	-5.39463	±0.00	-5.39507	-5.39408	-5.39641	-5.39294	-5.39464	-5.39464	-5.39405	-5.39464	-5.39464
val	234	-4.40554	±0.07	-4.44884	-4.44539	-4.44898	-4.2942	-4.39032	-4.37576	-4.445	-4.43347	-4.41106
test	235	-3.78086	±0.08	-3.72863	-3.72059	-3.72724	-3.86889	-3.85895	-3.90694	-3.82548	-4.01897	-3.94615
test	236	-3.35374	±0.09	-3.29199	-3.29035	-3.27846	-3.45022	-3.45769	-3.45774	-3.56703	-3.65873	-3.35766
train	237	-3.01066	±0.00	-3.00936	-3.00501	-3.01235	-3.01123	-3.01534	-3.03777	-3.01676	-3.01534	-3.00167
val	238	-2.82021	±0.02	-2.80917	-2.80587	-2.8251	-2.81078	-2.85013	-2.92497	-2.88778	-3.17094	-2.81759
train	239	-2.64414	±0.00	-2.64249	-2.64534	-2.65013	-2.64032	-2.64245	-2.64093	-2.63822	-2.64245	-2.64245
train	240	-2.48055	±0.00	-2.4808	-2.48556	-2.48114	-2.474	-2.48122	-2.49889	-2.47989	-2.48122	-2.48122
train	241	-2.34898	±0.00	-2.34741	-2.34927	-2.34942	-2.34958	-2.34921	-2.35674	-2.35195	-2.34921	-2.3413
train	242	-2.23727	±0.00	-2.23726	-2.23579	-2.23769	-2.23769	-2.23792	-2.23688	-2.23678	-2.23792	-2.19285
train	243	-2.14748	±0.00	-2.14499	-2.15504	-2.14509	-2.14723	-2.14507	-2.14226	-2.14511	-2.14507	-2.1052
train	244	-5.17507	±0.00	-5.17511	-5.16666	-5.17788	-5.1785	-5.1772	-5.1772	-5.17813	-5.1772	-5.1772
train	245	-4.2808	±0.01	-4.2778	-4.27063	-4.28168	-4.28887	-4.285	-4.29807	-4.28189	-4.285	-4.23561
train	246	-3.5982	±0.01	-3.59961	-3.58858	-3.59926	-3.60459	-3.59894	-3.62009	-3.59841	-3.59894	-3.53615
val	247	-3.2364	±0.08	-3.1874	-3.18435	-3.17981	-3.27774	-3.35272	-3.3132	-3.33854	-3.53705	-3.35766
val	248	-2.92612	±0.02	-2.918	-2.91359	-2.91987	-2.91847	-2.96065	-3.00273	-3.01362	-3.12938	-3.35086
val	249	-2.74367	±0.03	-2.72555	-2.71948	-2.73962	-2.75057	-2.78312	-2.85815	-2.77052	-3.07611	-2.81759
val	250	-2.57269	±0.01	-2.56299	-2.56309	-2.56944	-2.5938	-2.57413	-2.6169	-2.57247	-2.56371	-2.48585
train	251	-2.40391	±0.00	-2.4052	-2.40597	-2.40028	-2.40415	-2.40395	-2.4074	-2.40256	-2.40395	-2.40395
train	252	-2.27653	±0.00	-2.27562	-2.2707	-2.27946	-2.28221	-2.27466	-2.28344	-2.27664	-2.27466	-2.19285
train	253	-2.17056	±0.00	-2.16938	-2.16558	-2.17602	-2.17276	-2.16903	-2.18182	-2.17123	-2.16903	-2.19285
train	254	-2.08691	±0.01	-2.08517	-2.09558	-2.08678	-2.08176	-2.08527	-2.08527	-2.08555	-2.08527	-2.1052
train	255	-4.97071	±0.00	-4.97304	-4.96349	-4.97134	-4.97191	-4.97377	-4.97377	-4.97258	-4.97377	-4.97377
val	256	-4.1027	±0.04	-4.12066	-4.11393	-4.11582	-4.03294	-4.13015	-4.16732	-4.20945	-4.0879	-4.21084
test	257	-3.47805	±0.01	-3.48189	-3.47441	-3.46461	-3.47393	-3.49541	-3.51914	-3.59463	-3.31898	-3.35766
train	258	-3.09035	±0.00	-3.08928	-3.09011	-3.08628	-3.09628	-3.0898	-3.09307	-3.0883	-3.0898	-3.0898
val	259	-2.83696	±0.01	-2.83102	-2.8328	-2.8313	-2.83824	-2.85144	-2.91214	-2.88901	-2.94159	-2.74545
test	260	-2.67772	±0.05	-2.64482	-2.64398	-2.65544	-2.69453	-2.74981	-2.74681	-2.70022	-2.50941	-2.81759
train	261	-2.48772	±0.00	-2.48585	-2.48897	-2.48872	-2.48921	-2.48585	-2.48544	-2.48329	-2.48585	-2.48585
train	262	-2.3326	±0.00	-2.33312	-2.33363	-2.32584	-2.33701	-2.33339	-2.34434	-2.33386	-2.33339	-2.3413
train	263	-2.20665	±0.00	-2.20709	-2.1999	-2.21017	-2.2084	-2.20768	-2.21284	-2.21027	-2.20768	-2.19285
test	264	-2.11409	±0.02	-2.10401	-2.10142	-2.10602	-2.10269	-2.1563	-2.1656	-2.13334	-2.19184	-2.19285
test	265	-2.02855	±0.00	-2.02546	-2.03503	-2.02646	-2.03019	-2.0256	-2.02786	-2.02314	-2.0256	-2.0256
train	266	-4.7821	±0.00	-4.78388	-4.77472	-4.78383	-4.78475	-4.78332	-4.78332	-4.78387	-4.78332	-4.78332
train	267	-3.9651	±0.00	-3.96774	-3.96143	-3.96024	-3.96424	-3.97184	-3.96768	-3.97208	-3.97184	-3.97184
val	268	-3.35139	±0.03	-3.36822	-3.36666	-3.33755	-3.30907	-3.37548	-3.331	-3.47162	-3.06117	-3.35766
train	269	-2.99359	±0.00	-2.99287	-2.99845	-2.99801	-2.99059	-2.98801	-3.01167	-2.99168	-2.98801	-3.00167
train	270	-2.74758	±0.00	-2.74494	-2.75301	-2.74258	-2.75191	-2.74545	-2.7625	-2.74895	-2.74545	-2.74545
train	271	-2.56886	±0.00	-2.56515	-2.57214	-2.5729	-2.56963	-2.56447	-2.58027	-2.56669	-2.56447	-2.56447
train	272	-2.41053	±0.00	-2.40959	-2.41779	-2.40988	-2.40624	-2.40916	-2.42235	-2.41006	-2.40916	-2.40916
train	273	-2.2624	±0.00	-2.26263	-2.26375	-2.25815	-2.2656	-2.26185	-2.28232	-2.26598	-2.26185	-2.26185
val	274	-2.15575	±0.02	-2.1405	-2.13354	-2.14469	-2.17374	-2.18627	-2.20163	-2.2005	-2.14074	-2.19285
test	275	-2.0556	±0.03	-2.04047	-2.04077	-2.03356	-2.06729	-2.09592	-2.06604	-2.0771	-2.04108	-2.19285
train	276	-1.96733	±0.00	-1.96606	-1.97105	-1.96792	-1.96548	-1.96616	-1.96702	-1.96722	-1.96616	-1.96616
val	277	-4.60232	±0.00	-4.60517	-4.5947	-4.60331	-4.60348	-4.60493	-4.60493	-4.60508	-4.60493	-4.60493
val	278	-3.75593	±0.08	-3.81368	-3.80405	-3.80028	-3.63184	-3.72982	-3.60762	-3.86988	-3.74627	-3.89654
train	279	-3.24811	±0.01	-3.25465	-3.25647	-3.2398	-3.24369	-3.24596	-3.25366	-3.24614	-3.24596	-3.24596
train	280	-2.89868	±0.00	-2.89771	-2.9049	-2.89513	-2.89844	-2.89722	-2.92325	-2.89886	-2.89722	-2.89722
val	281	-2.70807	±0.07	-2.65946	-2.66841	-2.65886	-2.80561	-2.74801	-2.78744	-2.75253	-2.84494	-2.64092
train	282	-2.49106	±0.00	-2.487	-2.49794	-2.49177	-2.49102	-2.48758	-2.49776	-2.49092	-2.48758	-2.48758
train	283	-2.33688	±0.00	-2.33514	-2.34527	-2.33491	-2.33389	-2.33517	-2.33134	-2.33627	-2.33517	-2.33517
test	284	-2.20707	±0.02	-2.19376	-2.19242	-2.19104	-2.22983	-2.22829	-2.22919	-2.23715	-2.19464	-2.26185
train	285	-2.0728	±0.00	-2.07563	-2.06825	-2.07217	-2.07301	-2.07495	-2.09013	-2.07341	-2.07495	-2.19285
test	286	-1.99682	±0.03	-1.97837	-1.98077	-1.97245	-1.99666	-2.05584	-2.01579	-2.04087	-1.89781	-2.19285
train	287	-1.90585	±0.00	-1.90701	-1.90386	-1.90736	-1.90402	-1.90701	-1.90546	-1.90148	-1.90701	-1.92997
train	288	-4.43565	±0.00	-4.43745	-4.42719	-4.43842	-4.43748	-4.43774	-4.43774	-4.43717	-4.43774	-4.43774
val	289	-3.5945	±0.08	-3.66054	-3.64643	-3.64581	-3.4823	-3.5374	-3.52603	-3.52102	-3.47747	-3.89654
val	290	-3.11149	±0.07	-3.14136	-3.14299	-3.13879	-3.14295	-2.99136	-3.0783	-3.09793	-3.15901	-3.26035
val	291	-2.83177	±0.04	-2.80694	-2.81188	-2.80125	-2.88355	-2.85524	-2.90758	-2.91984	-3.01671	-2.88207
val	292	-2.59811	±0.03	-2.57687	-2.58043	-2.57742	-2.63944	-2.61638	-2.76987	-2.64164	-2.67367	-2.64092
train	293	-2.41367	±0.00	-2.41141	-2.42039	-2.40824	-2.41623	-2.41206	-2.42791	-2.41044	-2.41206	-2.42252
train	294	-2.26455	±0.00	-2.26368	-2.27162	-2.26169	-2.26207	-2.26368	-2.27354	-2.26378	-2.26368	-2.26368
train	295	-2.12667	±0.01	-2.12711	-2.12067	-2.1212	-2.13607	-2.12831	-2.13236	-2.12716	-2.12831	-2.12831
train	296	-2.01072	±0.00	-2.01258	-2.00421	-2.01009	-2.01382	-2.01291	-2.01818	-2.01641	-2.01291	-1.98204
train	297	-1.91805	±0.00	-1.91755	-1.92115	-1.91353	-1.92006	-1.91793	-1.92051	-1.91615	-1.91793	-1.92997
train	298	-1.8461	±0.00	-1.84812	-1.83782	-1.84711	-1.84922	-1.84821	-1.85109	-1.85005	-1.84821	-1.84821
val	299	-4.27978	±0.00	-4.28092	-4.27586	-4.28204	-4.27909	-4.28096	-4.28096	-4.28092	-4.28096	-4.28096
val	300	-3.47707	±0.05	-3.51482	-3.50247	-3.49765	-3.38052	-3.48987	-3.49512	-3.35445	-3.47494	-3.21846
train	301	-3.03166	±0.00	-3.02998	-3.0322	-3.03262	-3.03345	-3.03003	-3.02409	-3.03095	-3.03003	-3.03003
val	302	-2.74481	±0.03	-2.72356	-2.72551	-2.7114	-2.78531	-2.77827	-2.76137	-2.47032	-2.79186	-2.64092
train	303	-2.50422	±0.01	-2.50035	-2.49596	-2.50985	-2.50838	-2.50654	-2.52475	-2.50837	-2.50654	-2.50654
val	304	-2.34943	±0.02	-2.33913	-2.34341	-2.33801	-2.34195	-2.38464	-2.39592	-2.35127	-2.33975	-2.42252
test	305	-2.20628	±0.01	-2.19528	-2.20115	-2.19736	-2.21135	-2.22626	-2.2715	-2.23811	-2.1962	-2.12942
train	306	-2.06034	±0.00	-2.06277	-2.05402	-2.06536	-2.05744	-2.06213	-2.06114	-2.05936	-2.06213	-2.09917
train	307	-1.95185	±0.00	-1.95152	-1.94549	-1.95482	-1.95626	-1.95117	-1.95595	-1.95253	-1.95117	-1.98204
train	308	-1.85889	±0.00	-1.85827	-1.86534	-1.85557	-1.85734	-1.85792	-1.86728	-1.86098	-1.85792	-1.85792
train	309	-1.7872	±0.00	-1.78972	-1.78087	-1.78762	-1.78798	-1.78982	-1.78982	-1.78953	-1.78982	-1.77051
train	310	-4.13457	±0.00	-4.13375	-4.13425	-4.13464	-4.13635	-4.13388	-4.13388	-4.13403	-4.13388	-4.13388
test	311	-3.32513	±0.11	-3.38406	-3.38397	-3.35602	-3.37098	-3.13061	-3.24243	-3.37331	-3.48334	-3.44672
train	312	-2.92668	±0.00	-2.92231	-2.93216	-2.93039	-2.92625	-2.92227	-2.90083	-2.92354	-2.92227	-2.92227
train	313	-2.64472	±0.00	-2.64771	-2.651	-2.63993	-2.64405	-2.64092	-2.66274	-2.6429	-2.64092	-2.64092
train	314	-2.43076	±0.00	-2.43232	-2.42279	-2.43045	-2.43526	-2.43297	-2.43483	-2.43272	-2.43297	-2.42252
train	315	-2.27185	±0.00	-2.2713	-2.27325	-2.27721	-2.26939	-2.26809	-2.27093	-2.27121	-2.26809	-2.26809
train	316	-2.13223	±0.00	-2.1299	-2.13965	-2.13153	-2.13063	-2.12942	-2.13819	-2.128	-2.12942	-2.12942
train	317	-2.00017	±0.00	-2.0011	-1.99949	-1.99905	-1.99973	-2.00148	-2.01234	-2.00645	-2.00148	-1.92997
train	318	-1.89482	±0.00	-1.89346	-1.89812	-1.88908	-1.89998	-1.89347	-1.9106	-1.89455	-1.89347	-1.92997
test	319	-1.82836	±0.03	-1.80185	-1.81948	-1.80266	-1.84305	-1.87476	-1.87173	-1.8613	-1.87781	-1.85792
test	320	-1.73556	±0.00	-1.73375	-1.74205	-1.73351	-1.73662	-1.73189	-1.75162	-1.73323	-1.73189	-1.77051
val	321	-5.86076	±0.02	-5.83441	-5.8455	-5.87445	-5.87334	-5.87609	-5.86242	-5.87523	-5.87609	-5.87609
test	322	-4.7113	±0.17	-4.60808	-4.62074	-4.55039	-4.97091	-4.8064	-5.08159	-5.11978	-4.88282	-4.93293
train	323	-3.70111	±0.00	-3.69759	-3.70892	-3.70286	-3.69787	-3.69832	-3.71197	-3.69847	-3.69832	-3.6653
train	324	-3.10514	±0.00	-3.10412	-3.1138	-3.10109	-3.10313	-3.10358	-3.11464	-3.10221	-3.10358	-3.10358
train	325	-2.68937	±0.00	-2.69118	-2.68373	-2.68783	-2.69247	-2.69165	-2.68917	-2.69247	-2.69165	-2.69165
val	326	-2.34747	±0.02	-2.34889	-2.35125	-2.35454	-2.37393	-2.30876	-2.25047	-2.33105	-2.23029	-2.26313
test	327	-2.07687	±0.06	-2.08948	-2.09474	-2.09979	-2.12501	-1.97534	-1.89569	-1.92914	-1.89521	-1.91471
train	328	-1.8676	±0.01	-1.86939	-1.87974	-1.85499	-1.86452	-1.86934	-1.85639	-1.86757	-1.86934	-1.86934
val	329	-1.63665	±0.04	-1.6693	-1.6627	-1.64559	-1.63134	-1.57432	-1.58411	-1.59472	-1.55103	-1.57889
train	330	-1.47023	±0.00	-1.46798	-1.47801	-1.47075	-1.46676	-1.46763	-1.44537	-1.4675	-1.46763	-1.46763
train	331	-1.28526	±0.00	-1.28199	-1.29253	-1.28798	-1.28167	-1.28211	-1.30481	-1.28378	-1.28211	-1.28211
test	332	-5.62981	±0.00	-5.62741	-5.6371	-5.62701	-5.63034	-5.62719	-5.62719	-5.62777	-5.62719	-5.62719
test	333	-4.55353	±0.22	-4.41089	-4.42706	-4.36482	-4.70807	-4.8568	-4.9993	-4.82584	-4.69745	-4.63545
test	334	-3.57061	±0.04	-3.53647	-3.54295	-3.53505	-3.62347	-3.61514	-3.65777	-3.44288	-3.5325	-3.53615
test	335	-3.02512	±0.08	-2.97264	-2.98026	-2.9785	-3.02284	-3.17137	-3.07615	-3.03263	-3.27426	-2.94006
train	336	-2.57589	±0.00	-2.57686	-2.57878	-2.57953	-2.57064	-2.57365	-2.56903	-2.57178	-2.57365	-2.57365
train	337	-2.26367	±0.01	-2.26379	-2.27251	-2.2602	-2.25875	-2.26313	-2.23695	-2.2603	-2.26313	-2.26313
val	338	-2.01383	±0.02	-2.00849	-2.01271	-2.01949	-2.04553	-1.98294	-1.84766	-1.94044	-2.0167	-1.91471
train	339	-1.78448	±0.00	-1.78177	-1.79024	-1.78551	-1.78343	-1.78146	-1.77318	-1.78353	-1.78146	-1.78146
train	340	-1.57686	±0.00	-1.57883	-1.57716	-1.57068	-1.57875	-1.57889	-1.56644	-1.5764	-1.57889	-1.57889
val	341	-1.40178	±0.02	-1.39014	-1.39202	-1.39333	-1.40169	-1.4317	-1.42578	-1.43515	-1.3927	-1.46763
train	342	-1.22093	±0.00	-1.22271	-1.21778	-1.22148	-1.21979	-1.22291	-1.22398	-1.22229	-1.22291	-1.22291
train	343	-5.39463	±0.00	-5.39507	-5.39408	-5.39641	-5.39294	-5.39464	-5.39464	-5.39405	-5.39464	-5.39464
train	344	-4.19649	±0.01	-4.20167	-4.21449	-4.18833	-4.19172	-4.18622	-4.26452	-4.18761	-4.18622	-4.23561
train	345	-3.36893	±0.00	-3.36989	-3.36916	-3.36523	-3.37103	-3.36937	-3.4282	-3.3684	-3.36937	-3.35766
val	346	-2.90003	±0.11	-2.8389	-2.8389	-2.84114	-2.88679	-3.09445	-3.04614	-2.92248	-3.09619	-2.80521
train	347	-2.45913	±0.00	-2.45747	-2.45634	-2.46162	-2.46268	-2.45755	-2.44949	-2.45646	-2.45755	-2.46075
train	348	-2.16789	±0.00	-2.16469	-2.17558	-2.16652	-2.1676	-2.16507	-2.162	-2.17032	-2.16507	-2.17812
train	349	-1.91717	±0.00	-1.91483	-1.92094	-1.91744	-1.91791	-1.91471	-1.87476	-1.91657	-1.91471	-1.91471
train	350	-1.69614	±0.00	-1.69338	-1.70138	-1.69297	-1.69962	-1.69336	-1.68955	-1.69571	-1.69336	-1.69336
train	351	-1.4955	±0.00	-1.49573	-1.49838	-1.49751	-1.4901	-1.4958	-1.48896	-1.49598	-1.4958	-1.4958
val	352	-1.31795	±0.01	-1.31687	-1.3177	-1.31982	-1.32827	-1.3071	-1.3176	-1.30458	-1.22403	-1.46763
train	353	-1.15983	±0.00	-1.16276	-1.15245	-1.15847	-1.16257	-1.16291	-1.16291	-1.16141	-1.16291	-1.16291
test	354	-5.17507	±0.00	-5.17511	-5.16666	-5.17788	-5.1785	-5.1772	-5.1772	-5.17813	-5.1772	-5.1772
train	355	-4.01166	±0.00	-4.00987	-4.0191	-4.00747	-4.01237	-4.00948	-4.08112	-4.01132	-4.00948	-4.00948
train	356	-3.21702	±0.00	-3.21514	-3.20941	-3.22039	-3.22034	-3.21983	-3.27539	-3.21975	-3.21983	-3.35766
train	357	-2.71112	±0.00	-2.71048	-2.70755	-2.71405	-2.71244	-2.71108	-2.73589	-2.71197	-2.71108	-2.71108
train	358	-2.34174	±0.00	-2.34163	-2.33412	-2.348	-2.34213	-2.34285	-2.34046	-2.3434	-2.34285	-2.34759
train	359	-2.06458	±0.00	-2.06311	-2.07253	-2.06275	-2.06146	-2.06303	-2.05202	-2.06062	-2.06303	-2.06303
test	360	-1.82626	±0.02	-1.81848	-1.82731	-1.81603	-1.86324	-1.80625	-1.78721	-1.76072	-1.81973	-1.7263
train	361	-1.60863	±0.00	-1.60687	-1.61561	-1.6095	-1.60615	-1.60502	-1.60662	-1.60361	-1.60502	-1.60502
train	362	-1.4193	±0.00	-1.41838	-1.42334	-1.42251	-1.41625	-1.41601	-1.41716	-1.41706	-1.41601	-1.41601
train	363	-1.24846	±0.00	-1.24635	-1.25067	-1.24762	-1.25115	-1.24649	-1.24513	-1.24251	-1.24649	-1.24649
val	364	-1.09219	±0.01	-1.10226	-1.09248	-1.09757	-1.09424	-1.07438	-1.07696	-1.08419	-1.04124	-1.16291
train	365	-4.97071	±0.00	-4.97304	-4.96349	-4.97134	-4.97191	-4.97377	-4.97377	-4.97258	-4.97377	-4.97377
train	366	-3.83892	±0.01	-3.83732	-3.84617	-3.83266	-3.84248	-3.83594	-3.87459	-3.84151	-3.83594	-3.83594
test	367	-3.1226	±0.07	-3.07411	-3.06578	-3.08409	-3.16397	-3.22505	-3.36064	-3.13777	-3.07889	-2.94006
train	368	-2.58851	±0.00	-2.58892	-2.58851	-2.58899	-2.58791	-2.58821	-2.6095	-2.58695	-2.58821	-2.58821
train	369	-2.22971	±0.01	-2.23162	-2.22099	-2.23713	-2.22781	-2.23099	-2.25212	-2.23613	-2.23099	-2.23099
test	370	-1.97483	±0.02	-1.96519	-1.97136	-1.96628	-1.96103	-2.01028	-1.90982	-1.87391	-1.96857	-1.83209
train	371	-1.72941	±0.00	-1.72687	-1.73628	-1.72628	-1.7313	-1.7263	-1.73543	-1.72543	-1.7263	-1.7263
train	372	-1.52621	±0.01	-1.5241	-1.53282	-1.53314	-1.51697	-1.52404	-1.51291	-1.52313	-1.52404	-1.52404
train	373	-1.34618	±0.00	-1.34417	-1.34856	-1.34315	-1.35046	-1.34457	-1.34869	-1.34507	-1.34457	-1.34457
train	374	-1.18096	±0.00	-1.17788	-1.1858	-1.18184	-1.17982	-1.17947	-1.18806	-1.18012	-1.17947	-1.17947
train	375	-1.03917	±0.00	-1.04117	-1.03571	-1.03722	-1.04051	-1.04124	-1.04229	-1.0406	-1.04124	-1.04124
train	376	-4.7821	±0.00	-4.78388	-4.77472	-4.78383	-4.78475	-4.78332	-4.78332	-4.78387	-4.78332	-4.78332
test	377	-3.80854	±0.18	-3.67414	-3.68415	-3.66332	-4.0124	-4.00867	-4.05619	-3.75473	-4.01888	-4.05081
train	378	-2.9404	±0.01	-2.93956	-2.92991	-2.94806	-2.9444	-2.94006	-2.98656	-2.94078	-2.94006	-2.94006
train	379	-2.46714	±0.01	-2.47205	-2.4744	-2.46265	-2.46264	-2.46395	-2.502	-2.46768	-2.46395	-2.46075
train	380	-2.12574	±0.01	-2.12688	-2.11691	-2.12854	-2.1299	-2.12645	-2.1337	-2.1261	-2.12645	-2.17812
val	381	-1.88312	±0.01	-1.8723	-1.87451	-1.87437	-1.9029	-1.8915	-1.87159	-1.78708	-1.75544	-1.78331
val	382	-1.6408	±0.02	-1.64213	-1.64768	-1.63972	-1.66054	-1.61394	-1.66923	-1.6493	-1.64361	-1.7263
train	383	-1.44677	±0.00	-1.44572	-1.45108	-1.4505	-1.44044	-1.44612	-1.4414	-1.44246	-1.44612	-1.44612
train	384	-1.27162	±0.00	-1.27121	-1.2723	-1.26738	-1.27563	-1.27157	-1.26735	-1.27829	-1.27157	-1.27157
train	385	-1.11335	±0.01	-1.11142	-1.12025	-1.1172	-1.10753	-1.11036	-1.11045	-1.11262	-1.11036	-1.11036
train	386	-0.980472	±0.00	-0.97954	-0.98111	-0.977806	-0.984025	-0.979881	-0.979165	-0.980963	-0.979881	-0.979881
train	387	-4.60232	±0.00	-4.60517	-4.5947	-4.60331	-4.60348	-4.60493	-4.60493	-4.60508	-4.60493	-4.60493
test	388	-3.66531	±0.22	-3.51477	-3.52426	-3.5073	-3.79913	-3.98108	-3.99393	-3.68198	-3.92291	-4.05081
train	389	-2.80226	±0.00	-2.805	-2.79517	-2.80182	-2.8041	-2.80521	-2.80775	-2.80461	-2.80521	-2.80521
train	390	-2.35387	±0.00	-2.35673	-2.35817	-2.35055	-2.35158	-2.35232	-2.36039	-2.34775	-2.35232	-2.34759
train	391	-2.02446	±0.00	-2.0261	-2.01768	-2.0275	-2.02458	-2.02646	-2.04763	-2.02793	-2.02646	-2.02646
train	392	-1.7844	±0.00	-1.78369	-1.78161	-1.78523	-1.78817	-1.78331	-1.81095	-1.78502	-1.78331	-1.78331
train	393	-1.56189	±0.00	-1.56198	-1.5597	-1.56534	-1.56016	-1.56225	-1.5693	-1.56387	-1.56225	-1.56225
train	394	-1.37053	±0.00	-1.37097	-1.36908	-1.36968	-1.37313	-1.36978	-1.37005	-1.37225	-1.36978	-1.36978
test	395	-1.20051	±0.01	-1.19919	-1.19577	-1.19434	-1.22118	-1.19207	-1.22468	-1.2397	-1.19952	-1.12866
train	396	-1.0493	±0.00	-1.04714	-1.05462	-1.05022	-1.0473	-1.04721	-1.05275	-1.0455	-1.04721	-1.04721
train	397	-0.919395	±0.00	-0.918044	-0.926422	-0.916095	-0.918072	-0.91834	-0.917447	-0.918117	-0.91834	-0.91834
train	398	-4.43565	±0.00	-4.43745	-4.42719	-4.43842	-4.43748	-4.43774	-4.43774	-4.43717	-4.43774	-4.43774
train	399	-3.36369	±0.01	-3.36338	-3.37147	-3.35737	-3.36463	-3.36161	-3.37578	-3.36991	-3.36161	-3.36161
train	400	-2.67098	±0.00	-2.67104	-2.66388	-2.67296	-2.67277	-2.67428	-2.67579	-2.67157	-2.67428	-2.67428
train	401	-2.24226	±0.00	-2.24225	-2.24066	-2.24173	-2.24381	-2.24283	-2.26182	-2.24364	-2.24283	-2.17812
train	402	-1.92674	±0.00	-1.92797	-1.92086	-1.92651	-1.9269	-1.93144	-1.94224	-1.93032	-1.93144	-1.93144
train	403	-1.69757	±0.00	-1.69868	-1.69384	-1.69862	-1.69664	-1.70006	-1.70248	-1.69742	-1.70006	-1.70006
train	404	-1.47924	±0.00	-1.48314	-1.47369	-1.48041	-1.47657	-1.48241	-1.47388	-1.47901	-1.48241	-1.48241
train	405	-1.29643	±0.00	-1.29837	-1.28904	-1.29718	-1.29944	-1.29809	-1.29892	-1.29484	-1.29809	-1.29809
train	406	-1.12736	±0.00	-1.12913	-1.12307	-1.12527	-1.13068	-1.12866	-1.15116	-1.1265	-1.12866	-1.12866
train	407	-0.986658	±0.00	-0.985355	-0.991724	-0.984048	-0.986264	-0.9859	-0.99297	-0.990405	-0.9859	-0.9859
train	408	-0.857505	±0.01	-0.85717	-0.867381	-0.852312	-0.85393	-0.856731	-0.855838	-0.855842	-0.856731	-0.856731
train	409	-4.27978	±0.00	-4.28092	-4.27586	-4.28204	-4.27909	-4.28096	-4.28096	-4.28092	-4.28096	-4.28096
train	410	-3.22599	±0.01	-3.22987	-3.24132	-3.21607	-3.22424	-3.21846	-3.2274	-3.21796	-3.21846	-3.21846
train	411	-2.54725	±0.00	-2.54522	-2.54681	-2.54922	-2.54971	-2.54531	-2.54918	-2.54672	-2.54531	-2.54531
test	412	-2.15476	±0.05	-2.13256	-2.13172	-2.14154	-2.1262	-2.24179	-2.21533	-2.23276	-2.13855	-2.0355
train	413	-1.83158	±0.00	-1.83225	-1.82949	-1.83111	-1.83296	-1.83209	-1.85745	-1.8299	-1.83209	-1.83209
train	414	-1.61749	±0.00	-1.61757	-1.6162	-1.61516	-1.62108	-1.61744	-1.63172	-1.6169	-1.61744	-1.61744
train	415	-1.40343	±0.00	-1.40499	-1.39698	-1.4033	-1.40483	-1.40705	-1.4577	-1.40642	-1.40705	-1.40705
train	416	-1.22683	±0.01	-1.22745	-1.218	-1.22965	-1.23077	-1.22827	-1.21704	-1.22963	-1.22827	-1.22827
train	417	-1.06305	±0.00	-1.06279	-1.06002	-1.06476	-1.06057	-1.06712	-1.05806	-1.06869	-1.06712	-1.06712
train	418	-0.927066	±0.00	-0.926405	-0.93425	-0.920295	-0.928098	-0.926282	-0.931442	-0.924006	-0.926282	-0.926282
train	419	-0.797032	±0.00	-0.796094	-0.800538	-0.793928	-0.799448	-0.795151	-0.786243	-0.798228	-0.795151	-0.795151
test	420	-4.13457	±0.00	-4.13375	-4.13425	-4.13464	-4.13635	-4.13388	-4.13388	-4.13403	-4.13388	-4.13388
val	421	-3.16371	±0.10	-3.12387	-3.14786	-3.08597	-3.34529	-3.11555	-3.2282	-3.22562	-3.36712	-3.44672
val	422	-2.54081	±0.14	-2.43769	-2.45726	-2.42665	-2.69269	-2.68974	-2.66984	-2.46661	-2.81104	-2.92227
train	423	-2.03984	±0.00	-2.03591	-2.04542	-2.04224	-2.04011	-2.0355	-2.08262	-2.03509	-2.0355	-2.0355
train	424	-1.74464	±0.00	-1.74192	-1.75176	-1.74128	-1.74664	-1.7416	-1.79707	-1.74717	-1.7416	-1.7416
test	425	-1.62404	±0.10	-1.5423	-1.55658	-1.54614	-1.73427	-1.74091	-1.70219	-1.7095	-1.64486	-1.61744
train	426	-1.33431	±0.00	-1.33156	-1.34153	-1.33235	-1.33487	-1.33124	-1.35922	-1.33706	-1.33124	-1.33124
train	427	-1.16204	±0.00	-1.16078	-1.16657	-1.15943	-1.16327	-1.16015	-1.22046	-1.1612	-1.16015	-1.16015
train	428	-1.00624	±0.00	-1.00249	-1.01279	-1.00798	-1.00563	-1.00231	-1.00521	-1.00183	-1.00231	-1.00231
test	429	-0.907299	±0.04	-0.870551	-0.883501	-0.870626	-0.960338	-0.951476	-0.990505	-0.885651	-0.946054	-0.926282
train	430	-0.732878	±0.00	-0.733717	-0.728284	-0.736267	-0.732436	-0.733686	-0.733686	-0.732681	-0.733686	-0.733686
train	431	-2.50567	±0.00	-2.50871	-2.49947	-2.50837	-2.50305	-2.50876	-2.50651	-2.51242	-2.50876	-2.34174
test	432	-2.40218	±0.03	-2.42191	-2.43268	-2.40491	-2.38446	-2.36696	-2.35857	-2.35466	-2.3633	-2.34174
train	433	-2.35435	±0.01	-2.35039	-2.36092	-2.36047	-2.34954	-2.35047	-2.34682	-2.34852	-2.35047	-2.35047
test	434	-2.28653	±0.02	-2.28712	-2.28929	-2.30188	-2.29459	-2.25979	-2.27668	-2.26961	-2.24008	-2.20997
train	435	-2.2289	±0.00	-2.23043	-2.22404	-2.22968	-2.22921	-2.23114	-2.24076	-2.23262	-2.23114	-2.13629
train	436	-2.17591	±0.00	-2.17956	-2.16905	-2.17625	-2.17537	-2.17934	-2.17253	-2.17643	-2.17934	-2.00037
val	437	-2.11066	±0.03	-2.13457	-2.12561	-2.1317	-2.08649	-2.07491	-2.07555	-2.09048	-2.137	-2.00037
train	438	-2.09365	±0.00	-2.096	-2.09022	-2.09524	-2.09119	-2.09561	-2.06561	-2.09449	-2.09561	-2.00037
train	439	-2.05937	±0.00	-2.06234	-2.05278	-2.05792	-2.06098	-2.06283	-2.06111	-2.06003	-2.06283	-2.00037
val	440	-2.0219	±0.01	-2.03008	-2.00761	-2.02049	-2.02547	-2.02583	-2.02955	-2.11519	-2.03689	-2.00037
train	441	-2.00866	±0.00	-2.01188	-2.00165	-2.01002	-2.00791	-2.01184	-2.01801	-2.01146	-2.01184	-2.13629
test	442	-2.45827	±0.00	-2.45988	-2.44989	-2.45994	-2.46171	-2.45992	-2.45787	-2.45656	-2.45992	-2.34174
train	443	-2.3702	±0.01	-2.37131	-2.37594	-2.35925	-2.37125	-2.37325	-2.36823	-2.36868	-2.37325	-2.34174
test	444	-2.31052	±0.01	-2.30443	-2.30716	-2.30352	-2.31557	-2.3219	-2.32356	-2.3165	-2.3043	-2.20997
train	445	-2.24625	±0.00	-2.24676	-2.24659	-2.24681	-2.24361	-2.24749	-2.24629	-2.24914	-2.24749	-2.20997
train	446	-2.19524	±0.00	-2.19524	-2.19636	-2.19059	-2.19965	-2.19436	-2.19397	-2.19834	-2.19436	-2.13629
test	447	-2.14669	±0.01	-2.14928	-2.1543	-2.14435	-2.14722	-2.1383	-2.14231	-2.10928	-2.14744	-2.00037
val	448	-2.09978	±0.01	-2.10822	-2.11727	-2.10267	-2.09011	-2.08066	-2.08987	-2.06387	-2.07641	-2.00037
train	449	-2.07397	±0.00	-2.07184	-2.08211	-2.07226	-2.07211	-2.07155	-2.06977	-2.07152	-2.07155	-2.00037
val	450	-2.04473	±0.01	-2.04072	-2.04389	-2.04246	-2.05387	-2.04268	-2.04274	-2.05977	-2.04138	-2.00037
val	451	-2.00855	±0.01	-2.01542	-2.00405	-2.01134	-2.00021	-2.01173	-2.02042	-1.99933	-2.00818	-2.00037
train	452	-1.99994	±0.00	-1.99789	-2.00272	-2.00087	-2.00032	-1.99789	-1.99402	-1.99846	-1.99789	-2.13629
train	453	-2.40967	±0.00	-2.41007	-2.40446	-2.41094	-2.41287	-2.40998	-2.40998	-2.41003	-2.40998	-2.34174
train	454	-2.31939	±0.00	-2.32126	-2.32392	-2.31459	-2.31623	-2.32094	-2.31652	-2.32092	-2.32094	-2.34174
train	455	-2.25932	±0.00	-2.25892	-2.25518	-2.25786	-2.26562	-2.25901	-2.25609	-2.26393	-2.25901	-2.20997
train	456	-2.20487	±0.00	-2.20576	-2.19982	-2.20187	-2.21102	-2.20586	-2.20677	-2.20344	-2.20586	-2.20997
train	457	-2.15761	±0.00	-2.15799	-2.15784	-2.15671	-2.15776	-2.15777	-2.15732	-2.16142	-2.15777	-2.13629
train	458	-2.11685	±0.00	-2.11626	-2.12358	-2.11323	-2.11507	-2.11611	-2.11777	-2.1155	-2.11611	-2.00037
train	459	-2.08153	±0.01	-2.08001	-2.09102	-2.07756	-2.07832	-2.08071	-2.0786	-2.07513	-2.08071	-2.00037
train	460	-2.05007	±0.00	-2.04772	-2.05729	-2.04703	-2.05035	-2.04793	-2.04857	-2.04812	-2.04793	-2.00037
train	461	-2.0217	±0.00	-2.02012	-2.02141	-2.02462	-2.02206	-2.02027	-2.01877	-2.02102	-2.02027	-2.00037
train	462	-1.99793	±0.01	-2.00004	-1.98979	-1.99663	-2.00299	-2.00022	-1.99129	-2.0017	-2.00022	-2.00037
train	463	-1.98568	±0.00	-1.98375	-1.99365	-1.98291	-1.98458	-1.98352	-1.98375	-1.97744	-1.98352	-2.13629
test	464	-2.35849	±0.00	-2.35913	-2.36181	-2.35838	-2.35399	-2.35914	-2.35239	-2.36029	-2.35914	-2.34174
test	465	-2.26771	±0.01	-2.27257	-2.27854	-2.27106	-2.25845	-2.2579	-2.27787	-2.31056	-2.27264	-2.34174
train	466	-2.2152	±0.00	-2.21527	-2.21016	-2.21309	-2.22245	-2.21503	-2.21242	-2.21512	-2.21503	-2.20997
train	467	-2.16332	±0.00	-2.16668	-2.15673	-2.16402	-2.16238	-2.16679	-2.16641	-2.16619	-2.16679	-2.20997
train	468	-2.12296	±0.00	-2.12251	-2.11758	-2.12468	-2.12654	-2.12349	-2.12594	-2.12039	-2.12349	-2.13629
train	469	-2.08331	±0.00	-2.08457	-2.08617	-2.08261	-2.07812	-2.08508	-2.08588	-2.08493	-2.08508	-2.00037
train	470	-2.05357	±0.00	-2.05287	-2.05575	-2.05189	-2.05424	-2.05311	-2.05391	-2.05249	-2.05311	-2.00037
train	471	-2.02402	±0.00	-2.02472	-2.02416	-2.02174	-2.02499	-2.02448	-2.02417	-2.02704	-2.02448	-2.00037
train	472	-2.00028	±0.00	-2.00004	-1.99299	-2.0064	-2.0024	-1.99957	-2.00048	-2.00046	-1.99957	-2.00037
test	473	-1.97671	±0.01	-1.98288	-1.97055	-1.98058	-1.97816	-1.97136	-1.9802	-1.96387	-1.98246	-2.00037
train	474	-1.96988	±0.01	-1.96903	-1.97745	-1.96347	-1.97063	-1.96882	-1.97429	-1.97079	-1.96882	-2.00037
train	475	-2.30962	±0.00	-2.30732	-2.31629	-2.30645	-2.3105	-2.30757	-2.30757	-2.31045	-2.30757	-2.34174
train	476	-2.22703	±0.01	-2.22564	-2.23568	-2.22816	-2.22042	-2.22526	-2.22701	-2.22428	-2.22526	-2.34174
train	477	-2.1729	±0.00	-2.17366	-2.17064	-2.1694	-2.17537	-2.17542	-2.1755	-2.1789	-2.17542	-2.20997
train	478	-2.12624	±0.00	-2.12985	-2.11922	-2.12763	-2.12523	-2.12925	-2.12991	-2.1272	-2.12925	-2.20997
train	479	-2.08872	±0.01	-2.08966	-2.08078	-2.08854	-2.09495	-2.0897	-2.09135	-2.09059	-2.0897	-2.13629
val	480	-2.05705	±0.00	-2.05537	-2.04984	-2.05854	-2.06082	-2.06067	-2.07033	-2.05697	-2.05624	-2.00037
test	481	-2.02408	±0.00	-2.02739	-2.02087	-2.02625	-2.01898	-2.02691	-2.02232	-2.0165	-2.02717	-2.00037
test	482	-2.00298	±0.01	-2.00253	-1.99283	-2.00029	-2.02506	-1.99417	-1.99731	-2.00594	-2.00209	-2.00037
test	483	-1.97995	±0.01	-1.98	-1.96841	-1.9877	-1.99007	-1.97355	-1.97839	-1.98584	-1.98012	-2.00037
train	484	-1.96209	±0.00	-1.9645	-1.95441	-1.96505	-1.96152	-1.96497	-1.96498	-1.96458	-1.96497	-2.00037
train	485	-1.95434	±0.00	-1.95381	-1.95987	-1.95186	-1.95232	-1.95383	-1.95382	-1.95223	-1.95383	-1.94875
train	486	-2.25796	±0.00	-2.25521	-2.26307	-2.25783	-2.25828	-2.25543	-2.25467	-2.25238	-2.25543	-2.34174
train	487	-2.18359	±0.00	-2.18074	-2.18988	-2.18591	-2.18028	-2.18111	-2.18194	-2.18604	-2.18111	-2.34174
train	488	-2.13407	±0.00	-2.13375	-2.132	-2.13264	-2.13788	-2.13407	-2.1354	-2.1303	-2.13407	-2.20997
train	489	-2.09103	±0.00	-2.09436	-2.08493	-2.0923	-2.08923	-2.09431	-2.09734	-2.09272	-2.09431	-2.13629
val	490	-2.05541	±0.01	-2.05838	-2.04813	-2.05459	-2.05383	-2.0621	-2.06694	-2.08066	-2.05799	-2.13629
train	491	-2.02569	±0.01	-2.02774	-2.0182	-2.0314	-2.02324	-2.02789	-2.0315	-2.02806	-2.02789	-2.00037
train	492	-1.99956	±0.00	-2.0028	-1.99192	-2.00067	-2.00075	-2.00165	-2.00149	-2.00251	-2.00165	-2.00037
train	493	-1.97925	±0.01	-1.98059	-1.96951	-1.9796	-1.98652	-1.98005	-1.98173	-1.97906	-1.98005	-2.00037
train	494	-1.96123	±0.01	-1.96033	-1.95316	-1.9677	-1.96396	-1.96098	-1.96273	-1.96373	-1.96098	-2.00037
test	495	-1.93602	±0.02	-1.94669	-1.94548	-1.94953	-1.90082	-1.93758	-1.94155	-1.95679	-1.94752	-2.00037
test	496	-1.94009	±0.00	-1.93851	-1.94478	-1.94139	-1.93718	-1.9386	-1.92945	-1.94364	-1.9386	-1.94875
train	497	-2.20281	±0.00	-2.20302	-2.2025	-2.20448	-2.20121	-2.20285	-2.20455	-2.20446	-2.20285	-2.1158
train	498	-2.13741	±0.00	-2.13772	-2.13934	-2.14215	-2.1317	-2.13614	-2.13216	-2.1397	-2.13614	-2.1158
train	499	-2.09542	±0.00	-2.09524	-2.09135	-2.09723	-2.09855	-2.09474	-2.09113	-2.08615	-2.09474	-2.0955
train	500	-2.05722	±0.00	-2.0595	-2.05122	-2.05816	-2.0586	-2.05864	-2.05717	-2.05861	-2.05864	-2.13629
train	501	-2.0248	±0.00	-2.02749	-2.01826	-2.02463	-2.02678	-2.02683	-2.0272	-2.03027	-2.02683	-2.13629
train	502	-1.99968	±0.00	-2.00046	-1.99118	-2.00365	-2.0022	-2.00091	-1.99896	-2.00295	-2.00091	-2.00037
train	503	-1.97664	±0.00	-1.9783	-1.96927	-1.97519	-1.98082	-1.97964	-1.97976	-1.98287	-1.97964	-2.00037
train	504	-1.95802	±0.00	-1.95878	-1.95365	-1.95887	-1.9594	-1.9594	-1.95959	-1.96016	-1.9594	-2.00037
train	505	-1.94351	±0.00	-1.94171	-1.94492	-1.94745	-1.94229	-1.94119	-1.94278	-1.94068	-1.94119	-2.00037
train	506	-1.93226	±0.01	-1.93084	-1.94041	-1.93404	-1.9257	-1.93033	-1.92986	-1.92963	-1.93033	-1.92676
train	507	-1.92561	±0.00	-1.92334	-1.93177	-1.92614	-1.92362	-1.9232	-1.92318	-1.92286	-1.9232	-1.92676
train	508	-2.14875	±0.00	-2.15026	-2.14098	-2.14992	-2.15265	-2.14996	-2.14746	-2.14801	-2.14996	-2.1158
test	509	-2.09237	±0.01	-2.09574	-2.088	-2.0953	-2.08264	-2.10014	-2.1045	-2.09059	-2.09477	-2.1158
train	510	-2.05613	±0.00	-2.05783	-2.05043	-2.06041	-2.05378	-2.05819	-2.0591	-2.05676	-2.05819	-2.0955
train	511	-2.02463	±0.00	-2.02523	-2.01839	-2.0254	-2.02888	-2.02526	-2.02611	-2.02648	-2.02526	-2.13629
test	512	-1.9979	±0.01	-1.99683	-1.99063	-1.99801	-1.9961	-2.00792	-2.01831	-2.00054	-1.99706	-2.13629
train	513	-1.97234	±0.00	-1.97331	-1.96741	-1.97415	-1.97376	-1.97306	-1.97197	-1.97486	-1.97306	-2.00037
train	514	-1.95339	±0.00	-1.95397	-1.9499	-1.95182	-1.95778	-1.9535	-1.95406	-1.95345	-1.9535	-2.00037
train	515	-1.93753	±0.00	-1.9374	-1.93966	-1.93772	-1.93505	-1.93779	-1.93771	-1.93715	-1.93779	-2.00037
val	516	-1.92707	±0.00	-1.92418	-1.93539	-1.92731	-1.92393	-1.92455	-1.92729	-1.91123	-1.9234	-1.90588
val	517	-1.91497	±0.01	-1.91631	-1.93053	-1.91576	-1.90504	-1.90722	-1.92949	-1.92715	-1.92101	-1.90588
test	518	-1.91012	±0.00	-1.90795	-1.9175	-1.90756	-1.90994	-1.90764	-1.91256	-1.90069	-1.90764	-1.90764
train	519	-2.09495	±0.00	-2.09662	-2.08839	-2.09702	-2.09587	-2.09687	-2.09609	-2.09849	-2.09687	-2.1158
train	520	-2.05027	±0.00	-2.05388	-2.04396	-2.0514	-2.04797	-2.05414	-2.05646	-2.053	-2.05414	-2.1158
train	521	-2.02013	±0.00	-2.02137	-2.01518	-2.02514	-2.018	-2.02095	-2.02285	-2.02269	-2.02095	-2.0955
test	522	-1.99423	±0.00	-1.99226	-1.99026	-1.99499	-1.99574	-1.99792	-2.006	-2.01087	-1.99345	-2.13629
train	523	-1.96852	±0.00	-1.96749	-1.9671	-1.97141	-1.96882	-1.96778	-1.97232	-1.96962	-1.96778	-2.13629
train	524	-1.94727	±0.00	-1.94747	-1.94658	-1.94489	-1.95051	-1.94692	-1.94044	-1.94759	-1.94692	-2.00037
train	525	-1.93076	±0.00	-1.93089	-1.93083	-1.93086	-1.92976	-1.93144	-1.94029	-1.92723	-1.93144	-2.00037
test	526	-1.91993	±0.01	-1.91698	-1.9215	-1.91824	-1.9103	-1.93262	-1.92529	-1.90106	-1.91822	-2.00037
train	527	-1.90763	±0.01	-1.90682	-1.91621	-1.9073	-1.90195	-1.90588	-1.90572	-1.90346	-1.90588	-1.90588
test	528	-1.89928	±0.01	-1.90076	-1.90811	-1.89658	-1.89593	-1.89501	-1.91291	-1.85922	-1.89173	-1.90764
train	529	-1.89385	±0.00	-1.89199	-1.89937	-1.89151	-1.89442	-1.89198	-1.89198	-1.89449	-1.89198	-1.89198
train	530	-2.04586	±0.00	-2.04358	-2.05385	-2.04315	-2.04508	-2.04366	-2.04366	-2.04308	-2.04366	-2.1158
train	531	-2.01341	±0.00	-2.01258	-2.01557	-2.00845	-2.01752	-2.01291	-2.01794	-2.0104	-2.01291	-2.01291
train	532	-1.98628	±0.00	-1.98667	-1.99265	-1.97925	-1.98648	-1.98632	-1.98876	-1.98867	-1.98632	-2.0955
train	533	-1.96569	±0.00	-1.96218	-1.97225	-1.96683	-1.96502	-1.96218	-1.96471	-1.96634	-1.96218	-2.13629
train	534	-1.94369	±0.00	-1.94161	-1.95131	-1.94377	-1.94059	-1.94119	-1.94476	-1.93963	-1.94119	-2.13629
val	535	-1.9266	±0.01	-1.92522	-1.93047	-1.91853	-1.94466	-1.91413	-1.89884	-1.92259	-1.94442	-2.00037
val	536	-1.92448	±0.03	-1.91107	-1.91194	-1.90953	-1.91807	-1.97181	-1.93268	-1.88425	-1.91716	-2.00037
train	537	-1.89768	±0.00	-1.89855	-1.89736	-1.89913	-1.89445	-1.89894	-1.90187	-1.89619	-1.89894	-1.89894
train	538	-1.88885	±0.00	-1.88902	-1.88501	-1.88743	-1.8937	-1.88907	-1.89022	-1.89395	-1.88907	-1.88907
train	539	-1.87957	±0.00	-1.88248	-1.87236	-1.87827	-1.882	-1.88273	-1.8831	-1.87791	-1.88273	-1.8784
train	540	-1.87621	±0.00	-1.8763	-1.87874	-1.87733	-1.87246	-1.87624	-1.87634	-1.87479	-1.87624	-1.8784
train	541	-5.86076	±0.02	-5.83441	-5.8455	-5.87445	-5.87334	-5.87609	-5.86242	-5.87523	-5.87609	-5.87609
train	542	-4.93412	±0.01	-4.93303	-4.94287	-4.92839	-4.93337	-4.93293	-4.90626	-4.92868	-4.93293	-4.93293
train	543	-4.37954	±0.04	-4.32926	-4.33943	-4.41031	-4.40764	-4.41106	-4.32601	-4.40839	-4.41106	-4.41106
train	544	-3.98775	±0.01	-3.98053	-3.98327	-3.99106	-3.99034	-3.99353	-3.95567	-3.98997	-3.99353	-3.99353
train	545	-3.69429	±0.00	-3.69568	-3.68617	-3.69545	-3.69801	-3.69616	-3.67358	-3.69782	-3.69616	-3.69616
train	546	-3.43178	±0.00	-3.43264	-3.42476	-3.43337	-3.43291	-3.43522	-3.44203	-3.43133	-3.43522	-3.43522
train	547	-3.19588	±0.00	-3.19481	-3.19011	-3.20195	-3.19844	-3.19409	-3.18134	-3.19495	-3.19409	-3.19409
train	548	-2.97734	±0.00	-2.97839	-2.96869	-2.98009	-2.98073	-2.97881	-2.80846	-2.97921	-2.97881	-2.97881
train	549	-2.79806	±0.00	-2.80061	-2.79071	-2.79888	-2.79929	-2.80079	-2.76234	-2.79808	-2.80079	-2.80079
train	550	-2.65153	±0.00	-2.65394	-2.64442	-2.65443	-2.65023	-2.65463	-2.6517	-2.64929	-2.65463	-2.50278
test	551	-2.50567	±0.00	-2.50871	-2.49947	-2.50837	-2.50305	-2.50876	-2.50651	-2.51242	-2.50876	-2.34174
train	552	-5.62981	±0.00	-5.62741	-5.6371	-5.62701	-5.63034	-5.62719	-5.62719	-5.62777	-5.62719	-5.62719
train	553	-4.74922	±0.01	-4.75641	-4.76755	-4.74367	-4.73711	-4.74136	-4.72354	-4.74356	-4.74136	-4.74136
test	554	-4.17282	±0.07	-4.18308	-4.19101	-4.24346	-4.18091	-4.06566	-4.01877	-4.05443	-3.94934	-3.99353
train	555	-3.85849	±0.00	-3.8566	-3.86655	-3.85645	-3.85679	-3.85605	-3.84361	-3.85768	-3.85605	-3.85605
train	556	-3.57961	±0.01	-3.5823	-3.58747	-3.57694	-3.57409	-3.57725	-3.56533	-3.57693	-3.57725	-3.6653
train	557	-3.33141	±0.01	-3.3319	-3.33884	-3.32308	-3.33422	-3.32901	-3.31377	-3.32902	-3.32901	-3.32901
test	558	-3.10316	±0.02	-3.10996	-3.12055	-3.11246	-3.08189	-3.09095	-3.01948	-3.07353	-3.10624	-3.12558
val	559	-2.89047	±0.02	-2.89994	-2.91045	-2.90255	-2.89028	-2.84914	-2.73479	-2.86065	-2.89807	-2.83201
train	560	-2.72565	±0.01	-2.72531	-2.73518	-2.72026	-2.72235	-2.72515	-2.72624	-2.72479	-2.72515	-2.72515
train	561	-2.58812	±0.00	-2.5868	-2.58803	-2.59379	-2.58544	-2.58653	-2.58054	-2.5882	-2.58653	-2.50278
train	562	-2.45827	±0.00	-2.45988	-2.44989	-2.45994	-2.46171	-2.45992	-2.45787	-2.45656	-2.45992	-2.34174
val	563	-5.39463	±0.00	-5.39507	-5.39408	-5.39641	-5.39294	-5.39464	-5.39464	-5.39405	-5.39464	-5.39464
train	564	-4.55748	±0.01	-4.56027	-4.56594	-4.55486	-4.55069	-4.55564	-4.51864	-4.55163	-4.55564	-4.55564
train	565	-4.05986	±0.03	-4.02461	-4.02315	-4.08259	-4.08462	-4.08434	-4.04516	-4.08431	-4.08434	-4.08434
train	566	-3.72389	±0.00	-3.72512	-3.73045	-3.72519	-3.71836	-3.72033	-3.72356	-3.71477	-3.72033	-3.6653
test	567	-3.42878	±0.05	-3.46417	-3.46808	-3.45969	-3.41232	-3.33967	-3.36957	-3.40012	-3.22834	-3.11042
train	568	-3.22456	±0.00	-3.2261	-3.22883	-3.22294	-3.2196	-3.22534	-3.22165	-3.23015	-3.22534	-3.22534
train	569	-3.02054	±0.00	-3.0191	-3.02525	-3.02392	-3.01494	-3.0195	-3.01935	-3.02284	-3.0195	-3.0195
train	570	-2.82171	±0.01	-2.81922	-2.82881	-2.82617	-2.81589	-2.81844	-2.81015	-2.81579	-2.81844	-2.83201
train	571	-2.65743	±0.00	-2.65296	-2.66134	-2.65588	-2.65804	-2.65896	-2.6473	-2.66056	-2.65896	-2.65896
val	572	-2.51699	±0.01	-2.52203	-2.52257	-2.53174	-2.50628	-2.50233	-2.50678	-2.52437	-2.52407	-2.50278
train	573	-2.40967	±0.00	-2.41007	-2.40446	-2.41094	-2.41287	-2.40998	-2.40998	-2.41003	-2.40998	-2.34174
train	574	-5.17507	±0.00	-5.17511	-5.16666	-5.17788	-5.1785	-5.1772	-5.1772	-5.17813	-5.1772	-5.1772
train	575	-4.37743	±0.00	-4.37712	-4.3793	-4.3795	-4.37346	-4.37779	-4.37203	-4.37747	-4.37779	-4.37779
train	576	-3.91308	±0.04	-3.87506	-3.86754	-3.9366	-3.94007	-3.94615	-3.92866	-3.94657	-3.94615	-3.94615
train	577	-3.60181	±0.00	-3.5985	-3.59927	-3.59879	-3.60608	-3.60642	-3.56728	-3.61095	-3.60642	-3.53615
train	578	-3.34981	±0.00	-3.35033	-3.35123	-3.35192	-3.34471	-3.35086	-3.33165	-3.349	-3.35086	-3.35086
train	579	-3.12412	±0.00	-3.12374	-3.11843	-3.12444	-3.12844	-3.12558	-3.10297	-3.12185	-3.12558	-3.12558
val	580	-2.91615	±0.02	-2.93098	-2.92614	-2.93648	-2.90012	-2.88704	-2.88571	-2.95188	-2.93205	-2.72746
test	581	-2.72289	±0.03	-2.7448	-2.74356	-2.74636	-2.69501	-2.6847	-2.67416	-2.70665	-2.74682	-2.68508
val	582	-2.5771	±0.01	-2.58821	-2.58649	-2.58603	-2.56575	-2.55905	-2.5451	-2.55895	-2.59259	-2.40395
train	583	-2.4622	±0.00	-2.46044	-2.45957	-2.46761	-2.46046	-2.46294	-2.45878	-2.47082	-2.46294	-2.50278
val	584	-2.35849	±0.00	-2.35913	-2.36181	-2.35838	-2.35399	-2.35914	-2.35239	-2.36029	-2.35914	-2.34174
train	585	-4.97071	±0.00	-4.97304	-4.96349	-4.97134	-4.97191	-4.97377	-4.97377	-4.97258	-4.97377	-4.97377
train	586	-4.21159	±0.00	-4.21126	-4.21522	-4.21392	-4.20671	-4.21084	-4.21099	-4.21036	-4.21084	-4.21084
val	587	-3.66511	±0.11	-3.73819	-3.73251	-3.76816	-3.53663	-3.55006	-3.63495	-3.66328	-3.74599	-3.53615
train	588	-3.47686	±0.00	-3.47825	-3.47949	-3.47546	-3.47328	-3.47782	-3.44624	-3.47395	-3.47782	-3.35766
train	589	-3.24259	±0.00	-3.24199	-3.24473	-3.24465	-3.24178	-3.2398	-3.22578	-3.23493	-3.2398	-3.2398
test	590	-3.01646	±0.01	-3.02618	-3.01914	-3.02543	-3.01977	-2.99175	-2.99507	-3.01346	-3.20779	-3.13277
train	591	-2.84481	±0.01	-2.8464	-2.83556	-2.84834	-2.84817	-2.84558	-2.82901	-2.84262	-2.84558	-2.83201
train	592	-2.67504	±0.01	-2.67576	-2.66568	-2.67839	-2.67924	-2.67613	-2.65541	-2.67711	-2.67613	-2.64428
train	593	-2.52431	±0.00	-2.52795	-2.51943	-2.5223	-2.52447	-2.52739	-2.52265	-2.52906	-2.52739	-2.52739
train	594	-2.40116	±0.00	-2.40105	-2.40339	-2.40307	-2.3973	-2.40099	-2.40284	-2.39364	-2.40099	-2.50278
train	595	-2.30962	±0.00	-2.30732	-2.31629	-2.30645	-2.3105	-2.30757	-2.30757	-2.31045	-2.30757	-2.34174
train	596	-4.7821	±0.00	-4.78388	-4.77472	-4.78383	-4.78475	-4.78332	-4.78332	-4.78387	-4.78332	-4.78332
train	597	-4.05406	±0.00	-4.05344	-4.06068	-4.05583	-4.04956	-4.05081	-4.02904	-4.04852	-4.05081	-4.05081
test	598	-3.53623	±0.10	-3.60858	-3.61059	-3.59556	-3.40695	-3.45945	-3.51165	-3.63272	-2.87602	-3.53615
train	599	-3.36377	±0.00	-3.36136	-3.36656	-3.36995	-3.35736	-3.36361	-3.33688	-3.36351	-3.36361	-3.35766
train	600	-3.13741	±0.01	-3.1377	-3.14491	-3.13873	-3.13071	-3.13501	-3.13808	-3.13649	-3.13501	-3.13501
val	601	-2.91848	±0.02	-2.93333	-2.93093	-2.92985	-2.89458	-2.90373	-2.85079	-2.92027	-2.73103	-2.74545
train	602	-2.76243	±0.00	-2.7645	-2.75553	-2.76273	-2.76415	-2.76523	-2.74923	-2.77092	-2.76523	-2.76523
test	603	-2.58976	±0.03	-2.6086	-2.59635	-2.61399	-2.58177	-2.54808	-2.53441	-2.61516	-2.60839	-2.54151
test	604	-2.45207	±0.02	-2.46847	-2.46036	-2.46238	-2.44014	-2.42901	-2.42584	-2.48417	-2.46758	-2.50278
val	605	-2.33444	±0.02	-2.34372	-2.35195	-2.34349	-2.30764	-2.32542	-2.33595	-2.36862	-2.345	-2.1052
train	606	-2.25796	±0.00	-2.25521	-2.26307	-2.25783	-2.25828	-2.25543	-2.25467	-2.25238	-2.25543	-2.34174
train	607	-4.60232	±0.00	-4.60517	-4.5947	-4.60331	-4.60348	-4.60493	-4.60493	-4.60508	-4.60493	-4.60493
train	608	-3.89925	±0.00	-3.89596	-3.90264	-3.89981	-3.90131	-3.89654	-3.85024	-3.89666	-3.89654	-3.89654
test	609	-3.44294	±0.05	-3.48066	-3.49068	-3.47221	-3.37699	-3.39415	-3.37019	-3.6318	-3.08678	-3.35766
val	610	-3.21231	±0.06	-3.24594	-3.25473	-3.25489	-3.17681	-3.1292	-3.12981	-3.09601	-2.94594	-3.13501
train	611	-3.03808	±0.00	-3.03636	-3.04506	-3.03846	-3.03451	-3.03602	-3.02341	-3.04018	-3.03602	-3.03602
train	612	-2.8461	±0.00	-2.8457	-2.84801	-2.84513	-2.84455	-2.8471	-2.83341	-2.84861	-2.8471	-2.8471
train	613	-2.68327	±0.00	-2.68608	-2.68209	-2.68588	-2.67723	-2.68508	-2.66535	-2.67625	-2.68508	-2.68508
train	614	-2.53844	±0.00	-2.54203	-2.53148	-2.54147	-2.53572	-2.54151	-2.52983	-2.5382	-2.54151	-2.54151
train	615	-2.40763	±0.00	-2.409	-2.40518	-2.40561	-2.40953	-2.40882	-2.40977	-2.40747	-2.40882	-2.50278
train	616	-2.29023	±0.01	-2.28908	-2.30034	-2.28981	-2.28178	-2.29014	-2.28311	-2.29227	-2.29014	-2.26505
train	617	-2.20281	±0.00	-2.20302	-2.2025	-2.20448	-2.20121	-2.20285	-2.20455	-2.20446	-2.20285	-2.1158
train	618	-4.43565	±0.00	-4.43745	-4.42719	-4.43842	-4.43748	-4.43774	-4.43774	-4.43717	-4.43774	-4.43774
val	619	-3.66679	±0.10	-3.7385	-3.74108	-3.74556	-3.54818	-3.56062	-3.61877	-3.63266	-3.44366	-3.89654
val	620	-3.35447	±0.03	-3.35244	-3.36691	-3.37362	-3.30732	-3.37209	-3.30485	-3.2987	-3.25225	-3.36161
train	621	-3.13379	±0.01	-3.1331	-3.14277	-3.13306	-3.12728	-3.13277	-3.13136	-3.12862	-3.13277	-3.13277
train	622	-2.94113	±0.00	-2.93787	-2.94218	-2.94286	-2.93926	-2.94348	-2.93148	-2.93565	-2.94348	-2.94348
train	623	-2.76313	±0.00	-2.76313	-2.76487	-2.76531	-2.75864	-2.76371	-2.73668	-2.75868	-2.76371	-2.76371
train	624	-2.61227	±0.00	-2.61225	-2.61067	-2.60956	-2.61645	-2.61243	-2.60188	-2.61294	-2.61243	-2.64428
test	625	-2.45439	±0.03	-2.47679	-2.46716	-2.47947	-2.42857	-2.41994	-2.36833	-2.44479	-2.47692	-2.54151
val	626	-2.34536	±0.01	-2.35071	-2.35008	-2.35828	-2.3301	-2.3376	-2.3195	-2.34983	-2.35101	-2.26505
train	627	-2.23816	±0.00	-2.23721	-2.2448	-2.2386	-2.2333	-2.23687	-2.22104	-2.23274	-2.23687	-2.26505
train	628	-2.14875	±0.00	-2.15026	-2.14098	-2.14992	-2.15265	-2.14996	-2.14746	-2.14801	-2.14996	-2.1158
train	629	-4.27978	±0.00	-4.28092	-4.27586	-4.28204	-4.27909	-4.28096	-4.28096	-4.28092	-4.28096	-4.28096
train	630	-3.59309	±0.01	-3.58628	-3.58797	-3.59866	-3.59448	-3.59808	-3.59145	-3.59758	-3.59808	-3.59808
train	631	-3.24728	±0.01	-3.22417	-3.241	-3.25725	-3.25362	-3.26035	-3.23763	-3.25807	-3.26035	-3.26035
val	632	-3.00768	±0.03	-3.0249	-3.03383	-3.01996	-2.96923	-2.99047	-3.00982	-3.08883	-3.02669	-3.03602
train	633	-2.84099	±0.00	-2.84257	-2.83868	-2.83917	-2.84227	-2.84224	-2.83593	-2.84218	-2.84224	-2.88207
test	634	-2.64047	±0.06	-2.68343	-2.67958	-2.68524	-2.58412	-2.56997	-2.57417	-2.6136	-2.68345	-2.50654
train	635	-2.53779	±0.00	-2.54185	-2.53913	-2.53418	-2.53649	-2.5373	-2.50339	-2.53671	-2.5373	-2.5373
train	636	-2.41043	±0.00	-2.41304	-2.40262	-2.41434	-2.40895	-2.41319	-2.40144	-2.40794	-2.41319	-2.41319
train	637	-2.29499	±0.00	-2.29434	-2.294	-2.30009	-2.29228	-2.29422	-2.28089	-2.29347	-2.29422	-2.26505
test	638	-2.17951	±0.01	-2.18688	-2.18536	-2.18767	-2.17546	-2.1622	-2.16549	-2.20206	-2.18606	-2.26505
train	639	-2.09495	±0.00	-2.09662	-2.08839	-2.09702	-2.09587	-2.09687	-2.09609	-2.09849	-2.09687	-2.1158
train	640	-4.13457	±0.00	-4.13375	-4.13425	-4.13464	-4.13635	-4.13388	-4.13388	-4.13403	-4.13388	-4.13388
train	641	-3.45033	±0.00	-3.44672	-3.45678	-3.4526	-3.44881	-3.44672	-3.43289	-3.44278	-3.44672	-3.44672
train	642	-3.12349	±0.02	-3.0968	-3.11947	-3.13654	-3.13045	-3.13419	-3.12291	-3.1327	-3.13419	-3.13419
train	643	-2.92183	±0.01	-2.92153	-2.93197	-2.91651	-2.91723	-2.92191	-2.91584	-2.92095	-2.92191	-2.88207
val	644	-2.69864	±0.07	-2.75064	-2.73996	-2.73596	-2.67169	-2.59495	-2.68159	-2.74754	-2.67478	-2.76371
train	645	-2.60067	±0.00	-2.60338	-2.59378	-2.60494	-2.59727	-2.60398	-2.59347	-2.60137	-2.60398	-2.60398
test	646	-2.43239	±0.05	-2.47132	-2.46802	-2.46669	-2.35451	-2.40142	-2.39133	-2.42956	-2.3858	-2.26368
val	647	-2.31539	±0.05	-2.34932	-2.3399	-2.35483	-2.28362	-2.24928	-2.26996	-2.3099	-2.28551	-2.26505
train	648	-2.2383	±0.00	-2.23933	-2.23866	-2.23614	-2.23838	-2.23897	-2.23191	-2.23775	-2.23897	-2.26505
train	649	-2.13359	±0.00	-2.13614	-2.1262	-2.13748	-2.1319	-2.1362	-2.13235	-2.13118	-2.1362	-2.09917
train	650	-2.04586	±0.00	-2.04358	-2.05385	-2.04315	-2.04508	-2.04366	-2.04366	-2.04308	-2.04366	-2.1158

## Sheet: models
model_name	model parameters	score_train	mse_train	score_test	mse_test	score_val	mse_val	auc1_train	auc1_val	auc1_train_final	auc1_val_final	auc2_train	auc2_val	auc2_train_final	auc2_val_final		legend:
NuSVR	NuSVR(C=9.997840057758495, degree=9, gamma=0.5111538559805003, max_iter=3556061, nu=0.6819818293210776)	0.0150493	5.44127e-05	0.177716	0.000410395	0.109131	0.00127137	99.9964	70.6097	0.999984	0.895074	0.152931	23.332	0.0011731	0.232437		auc1 - area under curve of learning curve analysis with R2 on ordinate
SVR	SVR(C=9.698509960804856, epsilon=0.010155962022854514, gamma=0.5126487634461573)	0.0227981	0.000107661	0.220431	0.0016518	0.144944	0.00367837	99.99	70.3772	0.999919	0.892309	0.77696	24.1685	0.00726783	0.238865		auc2 -area under curve of learning curve analysis with mse on ordinate
MLPRegressor	MLPRegressor(alpha=0.00559421791522949, hidden_layer_sizes=(59, 44, 44, 57, 21, 52, 17, 24, 9, 30), learning_rate='invscaling', max_iter=777753, random_state=812, solver='lbfgs')	0.028588	0.000191661	0.134347	0.000675449	0.161001	0.0014421	99.9983	90.9069	0.99999	0.903338	0.284209	25.7878	0.00229435	0.221296		final - the fianle value on learning curve analysis (correspondnig to the 100% sample probe)
CatBoostRegressor	<catboost.core.CatBoostRegressor object at 0x000001572C2735E0>	0.0625888	1.25389e-05	0.680618	0.0105982	0.55952	0.00935028	99.9992	75.5221	0.999988	0.916595	0.211607	26.8459	0.00268972	0.210622
BaggingRegressor	BaggingRegressor(bootstrap=False, max_features=0.691190490911869, max_samples=0.8766042021263457, n_estimators=69)	0.13447	0.000433987	1.28395	0.0204886	0.475261	0.0141865	99.9675	92.655	0.999719	0.910619	1.0048	31.5179	0.00849298	0.208293		auc1_train	- area under curve of learning curve analysis with R2 on ordinate for train set
HistGradientBoostingRegressor	HistGradientBoostingRegressor(l2_regularization=0.8865446572913568, learning_rate=0.08914346527255952, max_bins=117, max_depth=7, max_iter=256, max_leaf_nodes=29, min_samples_leaf=2, random_state=311)	0.069915	7.36127e-06	0.50947	0.0128845	0.499579	0.0100386	99.9994	104.237	0.999984	0.919308	0.166968	32.7466	0.00275633	0.182314		auc1_val	- area under curve of learning curve analysis with R2 on ordinate for test=validation set
KNeighborsRegressor	KNeighborsRegressor(algorithm='brute', leaf_size=24, n_neighbors=2, p=3, weights='distance')	0.0751421	0	0.76244	0.0234359	0.401686	0.0182431	100	82.6653	1	0.917493	0	32.7876	0	0.214151		auc1_train_final	- the finale value of learning curve analysis with R2 on ordinate for train set
																	auc1_val_final	- the finale value of learning curve analysis with R2 on ordinate for test=validation set
																	auc2_train	- area under curve of learning curve analysis with mae on ordinate for train set
																	auc2_val	- area under curve of learning curve analysis with mae on ordinate for test=validation set
																	auc2_train_final	- the finale value of learning curve analysis with mae on ordinate for train set
																	auc2_val_final	- the finale value of learning curve analysis with mae on ordinate for test=validation set
